# Supplementary material for: Pinpointing the vesper bat transposon revolution using the Miniopterus natalensis genome
Source: Mob DNA. 2016 Jul 22;7:12. doi: 10.1186/s13100-016-0071-y (PMC4971623; doi:10.1186/s13100-016-0071-y)
Supplement: Additional file 1: — The average Kimura 2-parameter, genetic distance was calculated among all insertions for each element. Highly mutable CpG sites were excluded from distance calculations. Distances were only calculated if the element was occupied more than 10 kilobases in a species. For species where elements were absent or occupied less than 10 kilobases of their genome, values are given as "NA"s. Calculations for all meeting these critera are shown here. Table 2 in the manuscript is reduced fascimilie of this table containing only elements specifically discussed in the text. (XLSX 22 kb) [file 13100_2016_71_MOESM1_ESM.xlsx]

## Sheet: fullTable_supp
Table 2. - The average Kimura 2-parameter, genetic distance was calculated among all insertions for each element. Highly mutable CpG sites were excluded from distance calculations. Distances were only calculated if the element was occupied more than 10 kilobases in a species. For species were elements were absent or occupied less than 10 kilobases of their genome, values are given as "NA"s. Calcu…
		Within group genetic distance (average)
Super Family	Element	Miniopterus natalensis	Myotis lucifugus	Eptesicus fuscus	Pteronotus parnellii
hAT	nhAT6_ML	NA	0.94	NA	NA
hAT	hAT-2N2_ML	NA	1.39	NA	NA
hAT	nhAT1_ML	NA	1.44	NA	NA
hAT	nhAT4a_ML	NA	1.86	NA	NA
hAT	nhAT2_ML	NA	1.28	2.49	NA
hAT	nhAT5b_ML	NA	2.01	NA	NA
hAT	hAT-4_ML	NA	2.35	NA	NA
hAT	SPIN_Ml	NA	2.49	3.15	NA
hAT	SPIN_NA_1_Et	NA	2.2	3.47	NA
hAT	hAT-2N1_ML	NA	2.27	4.4	NA
hAT	hAT-2N1_MM	NA	NA	3.46	NA
hAT	SPIN_Og	NA	4.42	3.52	NA
hAT	nhAT4b_ML	NA	2.57	5.53	NA
hAT	nhAT3_ML	NA	1.92	6.56	NA
hAT	nhAT-3a_Nhu	NA	NA	4.47	NA
hAT	SPIN_NA_1_Og	NA	3.32	7.42	NA
hAT	nhAT5a_ML	NA	2.02	9.91	NA
hAT	URR1	NA	7.12	5.14	NA
hAT	hAT-2N1_ET	NA	4.16	8.53	NA
hAT	nhAT-3_EF	NA	4.35	8.72	NA
hAT	nhAT-1_EF	NA	7.02	7.34	NA
hAT	hAT-2N2_TS	NA	7.5	NA	NA
hAT	nhAT-2_EF	NA	10.01	7.77	NA
hAT	Myotis_hAT1	NA	9.55	NA	NA
hAT	hAT-2_ET	NA	9.75	NA	NA
hAT	hAT-2_TS	NA	10.01	NA	NA
hAT	CHARLIE3	NA	NA	NA	11.24
hAT	MER1B	NA	NA	NA	12.71
hAT	MER1A	NA	NA	NA	13.5
hAT	MER30	NA	NA	NA	16.72
hAT	HAT2_MD	NA	15.48	19.09	NA
hAT	Charlie12	NA	NA	NA	17.75
hAT	RMER30	NA	NA	NA	18.77
hAT	nhAT-100_EF	18.69	18.94	19.16	19.75
hAT	MER58D	20.08	20.41	20.6	21.31
hAT	MER45	20.01	20.55	20.41	21.87
hAT	CHARLIE5	20.47	20.81	21	21.27
hAT	MER58A	20.69	20.74	20.95	22.06
hAT	MER58B	20.49	20.91	21.22	22.18
hAT	MER106B	21.27	21.16	21.57	22.66
hAT	MER63D	21.21	21.49	22.13	22.62
hAT	CHESHIRE-2_MD	21.96	21.54	21.81	22.55
hAT	CHESHIRE_A	21.36	21.78	22.08	23.2
hAT	MER33	21.53	22.2	22.42	22.76
hAT	CHARLIE1	21.82	21.95	22.29	23.28
hAT	CHARLIE1B	22.04	22.29	22.69	23.22
hAT	MER119	22.03	22.43	22.64	23.63
hAT	MER3	22.1	22.44	22.73	23.62
hAT	ORSL	21.91	22.72	23.12	23.45
hAT	MER81	22.26	22.61	22.95	23.43
hAT	MER96	22.62	22.89	22.53	24.12
hAT	CHARLIE1A	22.62	22.74	23.14	23.71
hAT	CHESHIRE_B	22.52	23	22.95	23.88
hAT	MER20	22.38	22.98	23.01	24.19
hAT	MER96B	22.8	24.08	23.53	23.71
hAT	MER63C	22.7	24.24	23.25	24.2
hAT	Zaphod3	23.3	23.37	23.5	24.51
hAT	CHESHIRE-N1_MD	NA	NA	NA	23.69
hAT	MER58C	23.47	23.78	23.69	24.66
hAT	CHESHIRE	23.84	23.9	23.74	24.84
hAT	MamRep1894	NA	NA	NA	24.46
hAT	MER5C1	23.96	24.63	25.03	24.91
hAT	MER97C	24.39	24.06	24.71	25.53
hAT	MER97A	24.38	24.53	24.34	25.7
hAT	MER5A1	24.32	24.4	24.7	25.72
hAT	MER97B	23.62	NA	25.71	25.46
hAT	MER45C	25.31	25.19	25.7	26.36
hAT	MER106	24.86	25.88	25.76	26.21
hAT	hATN1_MEu	24.83	NA	26.64	25.57
hAT	MER5A	25.12	25.35	25.38	26.99
hAT	CHARLIE6	25.5	25.27	26.14	26.6
hAT	MER80	25.55	25.78	26.24	26.46
hAT	HAT1_MD	NA	40.47	12	NA
hAT	CHARLIE10	26.36	26.22	26.19	27.54
hAT	FORDPREFECT	26.65	25.94	26.65	28.18
hAT	MER5C	26.69	27.09	26.58	27.31
hAT	MER69C	26.55	26.53	26.84	27.87
hAT	MER69A	26.42	26.83	26.7	27.85
hAT	MER94	26.54	26.71	26.95	27.69
hAT	BLACKJACK	26.7	26.75	27.09	27.67
hAT	CHARLIE9	26.55	27.88	27.13	27.08
hAT	MER5B	28.51	23.18	28.61	29.87
hAT	MER94B	NA	NA	NA	27.67
hAT	MER121	27.98	27.54	27.77	27.58
hAT	MER69B	27.75	27.61	28	28.54
hAT	ORSL-2b	27.5	27.92	28.25	28.34
hAT	CHARLIE4	27.45	NA	NA	28.66
hAT	CHARLIE2B	28.02	27.8	28.03	28.92
hAT	CHARLIE2A	28.14	27.74	28.03	28.86
hAT	EuthAT-2B	28.43	28.05	28.41	28.14
hAT	FORDPREFECT_A	26.79	27.58	28.01	30.91
hAT	UCON132a	NA	NA	NA	28.55
hAT	Charlie17a	28.21	27.97	28.43	29.62
hAT	Charlie27	29.25	27.57	28.86	28.66
hAT	CHARLIE2	28.37	28.9	28.6	29.78
hAT	MER91B	29.18	28.79	28.37	29.69
hAT	Eutr8	NA	NA	NA	29.02
hAT	MER91C	NA	NA	NA	29.15
hAT	Charlie26a	28.77	28.86	29.34	29.67
hAT	EuthAT-1	29.4	29	29.71	29.24
hAT	MER112	29.25	29.46	29.46	29.61
hAT	EuthAT-2	28.95	29.28	29.72	30.06
hAT	Charlie18a	29.4	29.32	29.71	29.67
hAT	ORSL-2a	28.96	29.58	29.77	29.86
hAT	Charlie21a	29.41	29.39	29.39	30.04
hAT	MamRep488	29.32	NA	NA	30.23
hAT	Eutr7	31.09	29.09	29.75	30.14
hAT	CHARLIE7	30.25	29.79	30	30.54
hAT	MARE5	30.26	31.24	29.94	29.83
hAT	MER91A	30.09	30.5	30.22	30.57
hAT	MER115	30.1	29.75	30.51	31.18
hAT	MamRep4096	30.1	30.63	30.44	30.67
hAT	Charlie16a	30.63	30.82	31.56	30.95
hAT	MamRep38	30.62	30.61	31.37	31.49
hAT	MER113B	31.47	31.08	30.82	30.83
hAT	Charlie15a	31.31	30.97	31.06	31
hAT	MER113	31.31	31.48	31.31	31.25
hAT	CHARLIE8	31.36	31.53	31.68	31.74
hAT	MER20B	31.33	31.47	31.51	32.08
hAT	Charlie25	31.95	31.48	31.59	32.31
hAT	Charlie11	31.48	32.07	32.01	32.31
hAT	CHARLIE8A	31.94	31.86	32.25	32.43
hAT	EUTREP3	31.77	31.95	32.37	32.47
hAT	Charlie19a	32.2	32.07	32.3	32
hAT	Charlie22a	32.69	32.36	32.51	32.42
hAT	MER103C	32.7	33.02	32.68	32.71
hAT	Charlie13b	32.6	32.45	32.97	33.8
hAT	MER80B	33.09	32.78	32.89	33.11
hAT	Charlie24	33.04	33.36	33.44	32.31
hAT	UCON74	NA	NA	NA	34.13
hAT	Charlie13a	34.4	34	34.3	34.5
hAT	MER117	35.12	34.65	35.22	35.82
hAT	HAT3_MD	NA	40.53	NA	NA
Helitron	HELIBAT1	NA	5.6	6.98	NA
Helitron	Helitron-63_EF	NA	6.55	7.03	NA
Helitron	nHeliBat2a_Psu	NA	10.7	10.96	NA
Helitron	nHeliBat1a_CRa	NA	12.07	11.92	NA
Helitron	nHeliBat1a_NHu	NA	18.9	12.56	NA
Helitron	nHeliBat1a_LBo	NA	18.35	13.83	NA
Helitron	nHeliBat1a_Psu	NA	18.39	16.03	NA
Helitron	Helitron1Nb_Mam	29.66	30.09	30.45	30.5
Helitron	Helitron3Na_Mam	32.74	32.87	33.57	33.93
Kolobok	UCON29	33.54	NA	33.76	33.16
MuDR	RICKSHA	29	29.93	29.88	31.02
PiggyBac	nPiggyBac-2_MNa	1.35	NA	NA	NA
PiggyBac	piggyBac2b_Mm	NA	1.91	NA	NA
PiggyBac	nPiggyBac-1_MNa	2.03	NA	NA	NA
PiggyBac	piggyBac1_Mm	NA	NA	2.18	NA
PiggyBac	npiggyBac-2_EF	NA	NA	2.86	NA
PiggyBac	npiggyBac-1_EF	NA	4.16	4.77	NA
PiggyBac	npiggy1_Mm	NA	NA	5.3	NA
PiggyBac	piggyBac_2a_Mm	NA	6.78	NA	NA
PiggyBac	nPiggyBac-3_MNa	7.58	NA	NA	NA
PiggyBac	piggyBac2_Mm*	8.16	12.35	38.09	NA
TcMariner	nTIGGER-7_MNa	8.08	NA	NA	NA
TcMariner	nTIGGER-12_MNa	8.98	9.54	9.76	NA
TcMariner	nTIGGER-14_MNa	8.67	9.12	9.48	11.18
TcMariner	nTIGGER-15_MNa	8.98	9.6	9.99	11.63
TcMariner	nTIGGER-18_MNa	9.99	9.9	10.33	NA
TcMariner	nTIGGER-16_MNa	9.03	9.98	10.18	11.75
TcMariner	nTIGGER-5_MNa	12.73	12.85	13.31	14.11
TcMariner	nTIGGER-3_Mna	13	12.98	13.15	14.62
TcMariner	TIGGER-17_MNa	14.38	11.96	11.76	16.36
TcMariner	Tigger1a_Car	12.96	13.26	13.78	14.72
TcMariner	Tigger2b_Pri	12.37	13.61	13.98	15.09
TcMariner	Tigger2a_Car	13.03	13.99	13.93	15.22
TcMariner	TIGGER2	13.76	14.19	14.06	15.01
TcMariner	TIGGER5A	13.78	13.35	14.79	15.26
TcMariner	Tigger2f	14.31	13.77	14.15	15.29
TcMariner	nTIGGER-10_MNa	13.53	14.01	14.52	15.8
TcMariner	Tigger1a_Art	13.54	14.15	14.32	15.92
TcMariner	TIGGER-1_Mna	13.63	14.41	14.6	15.66
TcMariner	TIGGER1	14	14.31	14.84	15.96
TcMariner	TIGGER7	14.41	14.19	14.63	16.18
TcMariner	Tigger3b	14.8	14.21	14.94	16.05
TcMariner	nTIGGER-6_MNa	14.68	14.56	14.76	16.46
TcMariner	TIGGER5_B	14.52	15.1	14.54	16.8
TcMariner	GOLEM-1_MNa	15.55	14.64	15.01	16.79
TcMariner	nTIGGER-4A_MNa	14.85	14.96	15.37	16.9
TcMariner	GOLEM_D_MNa	14.73	14.79	15.13	17.94
TcMariner	nTIGGER-4B_MNa	15	15.35	15.81	16.98
TcMariner	nTIGGER-2_MNa	16.1	15.33	15.58	17.18
TcMariner	nTIGGER-9_MNa	15.15	15.81	15.81	17.47
TcMariner	nTIGGER-4C_MNa	15.45	15.81	15.83	17.28
TcMariner	Tigger3c	15.83	15.56	15.46	17.58
TcMariner	nTIGGER-11_MNa	16.25	15.81	16.23	17.43
TcMariner	nTIGGER-13_MNa	16.05	16.28	16.7	17.61
TcMariner	nTIGGER-8_MNa	16.67	17.29	17.58	18.91
TcMariner	TIGGER5	19.18	18.75	19.31	20.99
TcMariner	TIGGER6B	20.5	20.25	20.24	21.64
TcMariner	TIGGER6A	22.37	21.22	21.48	22.32
TcMariner	Tigger9b	21.48	21.4	21.66	23.08
TcMariner	TIGGER7N1_MD	NA	NA	NA	23.23
TcMariner	Tigger12A	30.04	30.36	29.43	30.43
TcMariner	ZOMBI_C	29.95	30.44	29.9	30.8
TcMariner	Tigger13a	30.32	30.21	30.57	30.99
TcMariner	Tigger16b	30.85	30.15	31.08	31.99
TcMariner	UCON104	NA	NA	NA	31.38
TcMariner	X1_DNA	31.77	31.8	31.19	31.5
TcMariner	Tigger16a	32.26	NA	32.89	32.01
TcMariner	TIGGER8	32.26	32.42	31.99	32.92
TcMariner	X32_DNA	NA	NA	NA	32.48
TcMariner	X26_DNA	32.21	32.92	32.51	32.44
TcMariner	Tigger12	32.64	32.6	32.4	32.54
TcMariner	X13_DNA	NA	NA	NA	32.66
TcMariner	UCON42	33.39	33.13	33.32	32.23
TcMariner	Tigger14a	34.36	32.5	32.95	33.34
TcMariner	X12_DNA	NA	34.5	33.97	33.41
TcMariner	Tigger10	36.64	36.6	36.72	36.73
TcMariner	Tigger15a	37.2	36.67	36.65	37
Unclassified	DNAX5_ML	NA	3.78	4.46	NA
Unclassified	URR1B	NA	5.19	6.49	NA
Unclassified	PMER1	NA	4.55	8.04	NA
Unclassified	DNAX1_Opr	8.49	NA	9.8	NA
Unclassified	DNAX3_ML	9.02	9.07	9.47	NA
Unclassified	DNAX1_ML	9.23	9.26	10.09	NA
Unclassified	DNAX2_ML	10.53	8.87	9.53	NA
Unclassified	DNA1-2_ML	10.56	11.4	11.32	12.49
Unclassified	DNA1B-2_ML	11.49	12.13	12.32	13.29
Unclassified	DNAX4_ML	NA	14.53	14.6	NA
Unclassified	MER53	19.49	20.1	20.24	20.99
Unclassified	MER45B	20.99	20.46	20.99	22.12
Unclassified	MER45R	21.71	21.84	22.5	22.95
Unclassified	MER116	22.92	22.46	22.26	22.94
Unclassified	MER82	22.28	22.22	22.64	23.56
Unclassified	LOOPER	22.8	22.87	22.85	24.34
Unclassified	MER99	23.91	23.5	23.39	24.39
Unclassified	MER63B	23.5	23.55	23.71	24.57
Unclassified	DNA1_Mam	24.68	NA	NA	24.23
Unclassified	MER105	24.21	24.84	25.25	26.01
Unclassified	MER104	25.62	25.5	25.25	25.77
Unclassified	ZAPHOD	26.1	25.94	26.33	26.73
Unclassified	MER63A	26.33	26.31	26.56	27.71
Unclassified	MER104C	27.7	27.63	27.24	28.3
Unclassified	EUTREP1	28.03	27.76	28.01	28.19
Unclassified	X24_DNA	NA	NA	NA	28.52
Unclassified	MER104B	28.41	28.27	28.09	29.41
Unclassified	DNANA1_MD	29.33	28.2	28.41	29.16
Unclassified	MER104A	28.1	28.22	28.91	30.16
Unclassified	MER103	30.02	29.52	29.46	30.72
Unclassified	X18_DNA	30.51	NA	30.03	30.17
Unclassified	X6a_DNA	30.92	30.27	30.54	30.22
Unclassified	X9a_DNA	30.75	NA	30.21	31.44
Unclassified	X6b_DNA	32.01	NA	30.21	31.04
Unclassified	X29b_DNA	30.56	NA	NA	31.97
Unclassified	X30_DNA	31.49	NA	NA	32.1
Unclassified	X9b_DNA	NA	NA	NA	32.03
Unclassified	X9c_DNA	NA	NA	NA	32.15
