# Supplementary material for: Pinpointing the vesper bat transposon revolution using the Miniopterus natalensis genome
Source: Mob DNA. 2016 Jul 22;7:12. doi: 10.1186/s13100-016-0071-y (PMC4971623; doi:10.1186/s13100-016-0071-y)
Supplement: Additional file 2: — Novel Miniopterus natalensis transpsoable elements were identified using de novo methods and manual curation. Sequences are in FastA format. (FAS 39 kb) [file 13100_2016_71_MOESM2_ESM.fas]

>LTR-1_MNa#LTR/LTR
TGTTGGTTTGCAACCTCGGGAGTTTCCCGGGTGAAATCTGAAACTGGCCCCCGTACACGG
AGGGCAAGGAGAGACCGAAGAAAGAGGCAGACCACTCCAGATTGGTAGGTGGCAGGTTTA
ATAAGCAAGGGAACTTACATATGAGGCTTGTCTTGGGTGGCCACAAGATGAGTAGATCTC
TGCACCCACCCACCAGAATCTTAAAAGTTTATATAGAGGCCTTAACTGGGTTCAGTCACA
TATACAGTCCAGATGGTCTCAACAACACATTGCTCTCTCAAGGCTGTGTCCTTGAAACAG
CTCCTGCTGTGGGAACGGTGGGCAGAACGTACATTCCAAGGACAGGGGAGGGGGTGAGGA
GCCTCCGATTGCCCGGGTCCAGCTCGCGGGTCAACCAGTGGTCACGTCCTCTCGATGACC
TCCTCCAACAatgggtcctaagaag
>LTR-2_MNa#LTR/LTR
TGTTACAGGCACCTCCCAGACACCCAGAGAGGTGTTATCGGACAGCCCCCTGAGTCGGAG
GGAGAGGGCTGTCCCCACCTCGGTTCTTGTCTTCTCATATAAATGAATTTAAACGAGAGA
CCCTGATTGCGTTGTGATAAAGCCAATTTATTAAAGCAATTAAAGCAAGCAAATTTATTA
AAGAAGCAAGGCAAGCAAATCTATACATCTGGCTTATGAAGCGCAGATGGGCTCTCAGCT
AATCTGAAGAGCGAGTTGGGTGGGGGTTCGAGGCGTTATATACCCTTCTGTCTATAGGTT
TCAAAATTCCTCTGCTGAATATCTTGGTACAGATTAATTCTCAAGGTCCCTTTTTACTTT
GTTGTGGCCTTCCCAGAATTCATGAGAAGCACCTGGCAATTTTATCTTGCCAAGCCTTGA
GACTGCTGGCTTCTCTGTTTAGGGAGTAAAACTGCCCTTTTTTCCTTTCCCCTTCCCCCC
TCCTTTCCTGCATTCTCTGGTTAGGGAGGCTTTTAACCATTTGCTCTCAAGTGTCCTTGG
CTGGGGAAGATAATGGCTTGTTATTTACAAGCTGGCTGCAAATTGCCCACACTGTTTGGC
CTTGTTTTAACTTTCCTGTCTCAGTTTCCCTATTCCACTTGCCCTGGAATTTTCCTAGCT
TCTCACTGCCCTGTAACA
>LTR-3_MNa#LTR/LTR
TGTCAGGAACCAGCCTGAAAGACGAACAAACCTGAGTTCGAGCGGTGGGAATTAAAGAGA
CAAACACAGTTATGGGATCAGGAGGGCTGCCCTCCAATGAGGTGCAGCACCAAATGGCTT
CAANGCCTTTATTATATAGTGAGTAACAAACAATTAGTAATGAGGTGAGGGTGATACAAA
GTAGTTCCTTCAAGGCTGCATGAACACTCTTTCAGAGTAAACACCCTGCCTCCTGCATGA
GCCCAGACCTTGGTAATTATCTTTATCTCGGCTCCTAATGGGAACTTGTGGGGAGGGTTG
AGTCCTTGGCTCCAGGCCCTCAGGCTACGTGGACCATGTCCAGACACGTAGCGGGCTCTC
AATATCAAGGGTCATTGTGGGGAGGGTCGAGTCCCTGACTCCAGACCCTCAGGTGGCGTG
GACCATGTCCAGACACGTCACCGGCTCCCAACA
>LTR-4_MNa#LTR/LTR
TGTAACTAGAACCAAGGTTCGGCTGCCTGCCGCCATGAAAGCCAAACTCNTGAGACAGGT
GCTGGTGAAAAAGGAAAGAGGTTTATTCAAGTGCTAGCAACCTGAGAAGATGGGGGACTC
TTGTCCAAAGCCCATCTTAGCATCTCAGTGCAGGCAGGGGTTTTTATAGGGAGGGAGAGG
GAAAGCAGAACAAAGAGATCAGGAGGAGGGGCTGTGGACGTGCAGGCAGTGTCCTTGCTG
GTCCCGATATGGATCTTTAATGTCAGCATACTGGAACTGGTCAGTGCTAGCCAAATTCCT
GCAGTTGGGTGATCTGCATCAACCGAAGTCGTGGTCAAGGCCGTTTCTTGTACAAGCAGG
AACTGGAACTGCTGATGCCTGCAATATGCTTATAAGGAAACTGTCAGTATGTGAGTTCCT
TTTATCAGTTTGTTAGTACATTTTATTCTAATTCCATTTCATGGTTAGTCAGAGTAGTAT
AAAGTTTTTATTCCCTGTTACA
>LTR-5_MNa#LTR/LTR
TGTAGGGAAAGTGAAAACACTTAGGCTTTCTCGCCACCTTCTCCGGGAGAAGGCCCCAGT
TATGTAAACATGATATAGCAGAGTCATAACAGATGCCCTGTTAGCTGACTAATGTCTGAC
CCATCGTTGGCTGAGAGCCACTATTGTCCTGGCTCCTATAAGACTGGCCCAGGACTTTCA
GAGGTGCGGGTTTGTCCCCCGGGGCGGTTTGTCCCCCGGGGTGCGGTGTGTCCCCCGTGT
ATGCCCGGCTGGCCGCCACCGGGAGAGAGTGTGGGTTTGTCTATCTTGTACGTTTGGCCT
GCCACAGCCAAATAAAGGAAATGTCTCATCCTCCTTCGGCTCCACGGTTTTCTTCGGACT
GTCCGGATCTAGAGTGAACCTCCCTGGCCCTGAGTGGCCACTACAGTTGGCGTAGTCCTT
GGCATTACACTTGGCGTAGTCTTTGGCATTACA
>LTR-6_MNa#LTR/LTR
TGTTAAACAAAAACTTTCACGGCCGAAAGCTTTTCTGAAAGAAAGGGTTTATTGAGCCAT
ATGCTAGCCAGAAAAGGACCAGGTCCTGGGGCATGCAGTCTAAACCACCAGCAGCAGGGC
TAGATGGAGAAGACATGTCCGCCGTCCTGGAGTTGACGGGCTCTTTTATACAGCGAGTTT
GGGGAAGAAAGATGTAAGTTGTTTTGAAAGAATTTACATTGGCTATAGATAAAGGGGGTG
GGAGAAGGTGAAGCGGGGCTAGTTCTGGGATAGGTGCACAGTCCGTAAGGAAGAAGTATT
TGCTGCTTTTGGATTGGTTGTGGGCAACAGTCCGGAAAGTTCATGCGTAAGCAAGATGCG
GTGGCGTCTGGTGGTCGGCTATTCTCTHTAGATAATCACGGAAAAGCCGCCTGGAAGTTG
ATTCAAAGTTTCAACATACATTCAGGAATGTGAGCAGTCTTTTGTTGGTTTTGGCCCGCA
GCTGTTAACTGATTAACCTCTTGTCTCTTCCTCTCACCCTCTGGCCTGCTGTAATTTAAT
TTAGGACATCTCAGAATTTTTTTCTTGTCA
>LTR-7_MNa#LTR/LTR
TGAAACCGGACACAAGGGGTCCGAGGCCGCCTGTCACTACTTGAGCCAAATTAAGCAGAG
ACAGGGTTGAATCATATGTGAGCGTTTATTCCAATAATGCCGGCAAAATGGGGAGAGCAG
TCGGTCACCCTGGAAATTCTGCTCTGACTCCCCTCGCCAGTTGGCTGATTATATACCAGT
GAGGGAGAAGATAACTACATGCAGCTGCGAGCTACAAGTGTAACAGGGAAAGGGGAGGGG
AGGGTCTGCAGTCCGGCCTTCAGGAGCTCAAAGTCCGATAACCAGGTGGCTAATCTTCTA
TGATGTTACAAACAGCTCAGCCCGTTCCTGGGACCAGAGAATGGTCAGCGTTCCTGAGGC
AAACTCCCGGAGGGGGTCAGGGTCCNGGCACAGCAACCAAATCAAAGCGTGTCCTGTCCT
TGGTCTGTTCTCAAAATGTATTTCTTTTCTGAGTAATGGACCCACCGAGGCATCTTATCT
TTTTACAGCCTTGTTTCATCCTCCAGTTTCCCAGGGTCTGTAAGAAAACCTCTTATCTAT
AGTTAGTAAGGTGAATGATTATTAAACAACTGTGGCTCTATTCTTATTACGTGCCCTTCC
CCACTATCA
>LTR-8_MNa#LTR/LTR
TGTAGCGGAAAAGACTCAGGCCGTACACCGGAGGAGGCGAAAGGAGACCTTTATTAACGC
ATGCGGTCCCAGAGGAGGCAGTCTCCAAATTCTGGGCCCCGAACAAAGGGCTTGGGTCAG
CTTTATAGGGTCGGAGGTCGGGCCTGCTTGTGGCGCGAAAATAGTGGGCGGGGTTACAGA
GGTCAGATAAGGTTACATATACATTCAGGCAGGTAATCTGATACCTGAAATGGGGAATCT
TCCTAAAATGGCGGCGGTTCCTGCCTCA
>LTR-9_MNa#LTR/LTR
TGTTCTGGGGTGACCCGCGACAGACGACCACCAGAGTTTGTGTTTGAATTTTGGAGCCTT
TATTAGCTGGCCAGCGGCTACAGTTGCGGCGTCTCACCCATGTAAGAGCCGAACTGCAGC
CCTGACCCTCAGTTCTTCTCTCACTTTATGCTCAGTAACCACAAAGGCACTGCAGTAAAG
GGGTTTCCAATAATTTGTCAGGCTGTCAGCTTTTGGTACAGGAAACAAGGGGGGACCTTT
AGCAACACAAAAGGAACGATTTAAACACAATGTCTTACAATGAGTAATGGGGTTATGCTT
GGCCGGAGTGTGACTGGTTTGTTCTTTCTATGGGAACTCAGGGGGGGCGGTAATTATTGG
GCTAGCTTGTCGGGCCTTGTCCTGTACAGTAGGGATCTTGTTCTACCTTTACTGTTAGTT
CCTTAGGTATATTCTTCTGGCCATGGTGGCCAGAACA
>LTR-10_MNa#LTR/LTR
TGCCGGGGTCCAGCCCCAGCGGTCCAGGGGTCCCCAAAGGTGTGGACGGCGTCGGCGAAG
AATGAGGGAAGGACACGGAGACAGCGTTCAGAGCATCAGGACAATCAGCTTCTCCCTTTA
TTGCCTTGTTACAACTGTATTTATACTATTTGATTTTATTGCTGGTTAAACAACATGACA
TCATGCTTTGTTCCGGTTTCTGTTTTGGCCTTTCACAGTTAATGAATATACCTTCTTATC
TGACCTTTGCTAAAGAATTTACATCTGTTTAGGTATGTTAATTTTAGTCTTACCTATTGT
TTATATTTCTATAGGCTATTCTACAGGTTAATCTCTAGTTTGTTATTTATATTCTGAAGT
TACTATTTTATTGCTCTACCACATAGCTAAAAGGAGAATAACTAAGCCAGCTTTTCTTAT
GTGAAGGTTATGCAAGTCCTAAGTAAGGGTTCTGTAGCTTGCGCGTGATTGTTTTTAGCT
GTGGTGACTGACCGCCTGTCTGGCACCTAGCCTTAGTCTCTCCGCTTACATTCCCTGCAG
CAGTCCGTCCTCATTGTAATATTCTGTGTATGATAAGGGTTCAGGTGTAGATTGAAATAA
TCTCTTTCCTAGACTGCTCTTTCCTTGTGGGGATTCCCAGAGTTTTCCATTAATATAAAC
ATCCCCCAGTAATACATTCCTTAGTGGGAACTCACTGGTGGVCTCCCTGTGGATTGCCCT
GCGCCGGCGAGTCAGCAGGGGCCCGGACCCAGGCCTTTTCCCCGGTGGGGAACTTCCTGT
GGTAATGGGCCTAACAAGTCCTAAACTTTCTGCTGACAGTCTGAGTTCCTCATAAGCGGC
ACATGATTTTCCCGTACTCCTTGGGGCTTTTACTGAATCATTGTCTTTTCCAGTCCCATC
CGACTCCCCTGCTAGGGAAAAGTTTCCAGCTAGGGCAATGCCCTTTTCTGGTGCAGTGAC
TCGGGTAAGGACACAGAGCGTCAGGAAGGGGAACAAGCATGGGAAGAGGGATATGCCATA
CACCAAGTCCCATGGAGCATTGGCTGTGCAGATGTCTCCTCCTTGAAGGACTGTGTCAAG
CAGCAAGGATGGAACGGCTTCCGGCA
>nPiggyBac-1_MNa#DNA/PiggyBac
TTAACCCTTTGCGGTCGTATTAAATTTGGACATGGGTGTCGTACTGGTCGGAATTAATTT
CCATTGAAAGAGCAGTGATACATAACATGCAAGATTATGAAGGATAAACAAGAGAAATTA
TGAACTGATACATGAATGAATAGAGTTAAGATTCGTACGGTTCCTTGCTGTGGTGGCTGA
GAGCAGACATACGACCGGAACGGTAAAAAAGCTTTGGTGGCTGAGAGTAGACAAACGACC
GCAAAGGGTTAA
>nPiggyBac-2_MNa#DNA/PiggyBac
TTAACCTTTAAAAGACGGCATTTAAAAGACAGCATCATACAAACTCCATATATTTTCCAG
GATCAACTGTACAAATAATGGTTTCTTTCCTTTTGCCTGTAAAAAAGAACGTATATGCTT
AGGTTTCTGAGTATTTAA
>nPiggyBac-3_MNa#DNA/PiggyBac
TTAACACCTTGCTGACCGGCTATTTCGAGCCAGAACTCGCCCGTGCGGCCGGCTACTTTT
CCGTCGTGACCGGTCAGCAAGGTGTTTAAAATTACTTAAATTAATGTAAGTGCAGACACG
AGTTATCTCGTGACCGGTCAGCAACGTTCGGACACGGAAACACGTGTATACTCGTGACCG
GTCAGCAAGGTGTTAA
>Ves-1_MNa#SINE/tRNA
GGCCCTGGCCGGGTAGCTCAGTTGGTTAGAGCGTCGTCCCGATACGCCAAGGTTGCGGGT
TCGATCCCCGGTCAGGGCACATACAAGAATCAACCAATGAATGCATAAATAAGTGGAACA
ACAAATCGATGTTTCTCTCTCTCTCTCTCTCTCTCTCTCTAAAATCAATAAATAAAA
>Ves-2_MNa#SINE/tRNA
GCCCTGGCCGGGTAGCTCAGTTGGTTAGAGCGTCGTCCCGATATGCCAAGGTTGTGGGTT
CGATCCCCGGTCAGGGCACATACAAGAATCAACCAATGAATGCATAAATAAGTGGAACAA
CAAATCGATGTCTCTCTCTCTCTCTCTCTCTCTAATCAATAAATAAAAAAAAAAAAAAA
>L1-1_MNa#LINE/L1
GAAGATGGCGGCCGAATAGGCAGACCTTTCTTGCACCTCCTCCCAGGGCCAGACTGGAAA
TAAAACTAAATTGGGGAACATTCACCCDGAATTACCAACTGAGGTCCAGCTGAGGAGGAG
ACTTATATCAAGGAAGGACAGAAAACACCTGGAGACTGGTAGGAAGGGCDAGGTTGCGAG
AGGGGCTGACCCAGCTTCCACGGGCAGCAGGCHGAGAGTGAGGAGGGATCTCTCGGCTAB
GGGAGGGTTATTTCCCTGAGAAGATCGAGGCCCGGAACCCAGGCTGGGCTCCACAGCCCG
GAGCACCAGAGCCGAGACCAGCGGCCCACGTAACATCCAGCCGTGAAAGGCNGCAGGGCT
TCTGGCCGCCAGGGAGTCGGGAGCCGGTCGGAGATAAAGCCGCAGTTTTTTTTTGTTTTT
TTTAAACCCAGAGCACAGGATTTTCGTTTGCAGCTACTCACCCGAGGCTTTGGTGGAGGG
AGGGCGGTGCGGACTGGAGGTGCCTGAGGAGAGGCTGGGGTGGGAAGCATTGGGGGGAGA
CGTGGAAAAGCGGCAGCCGGGAGACCTGCATTCGGTCGTACCCCCCCAAACCGAAACGGC
CATTTTTCCTGAGAGGCGCTGGCCCCTCCCAGAAGCCACAGCTCAGGAAAAGGAAAAAAA
CCCGCCCTAGGTGATACAGCCCACCCCACCCTCAGGAGCCCTGCCTGCCACACCCTGCAT
CTTGACCTTTGCAGAGGAGACAGCAGCAGAGGCCAAGCCTACGGGTTTGAACAGTCTCAG
GDAGCGTCAGTGACTGGCTTGGGGGTGGGGCCVTCCACCCCACTATCCCGGGAACCTGAC
TGGTGCTTCCCCCTCANGGGAGAGCTGATAGAAACTCCCGGTTTCCAGCTGATCCCACTG
GACTGCATACGAGGATCTCTGCCCAGCCCAGGGCAGGGAAATATTCTGGGACACTCTCAG
AGGAGTAGCTCTGGGACGGGGAAACACACCCACCACTTTCCCTGAAATCTGAACAGCACC
TCCCCCTCANGGGAGACCCAGAGGTCTATACTCCCGATTCCGCCTAAAGCCCTTTCAGAA
ACAGACTTTTGAGTGATTAAGATTGACAGCTGGCTGGCAGGCGAAGGCAGGTGGAGGCGG
AGCCCCGGGAACCTGGGGAAGTTTGCTGACCCATCCCTGGGCCCCGTGCTGCTAACAAAC
CGGCCTTAGAGTGCAGCTTGGCCCCTCCCGCGCGCAGCCAAGTCCTGTGGAGACAGACAC
AAACTGTGGATCGCTTGAAGCTTCAAACAGGTTGCTGAGAGCCAAAGGAGGACAGTTTCT
GACAGTGGTTAGCACCTAAGTACCTCCCGGGAAGCCCAGAATTGGCAGACAGAACAGTCA
GCCTCAGTCATCAGAAGAGCAGGATCCAAAGGGAGCTCCCAGGAGGCACTAAACTCTGCT
GAGATGAATGCCACTTCACTTTCTTTTTTCTTTATCTTCTTTATCTTTCTTCTTTATTGA
TTTGTTATTATTTTAGTCTCTCTTTTTTCTTTCATATATCTAATTTTTCTCTTCCCTTTT
CTTACTCTATTTTTTTCTTCTTTCTCCTGCTTTCTCTTCNTTTTTCCTTTTCTTATTTTT
TGTCTATCTGCTTTCTCCTCTATTTTCCTTTTCATAATTATTTTCTTCCTCTTTTCTTTT
ATACCATTTTCCTTCCCCTATTCTTTATTCTTATTTTCTTTNTTTCATCTCTGCCCTTTC
ATATTCCTTTTTCTTCCCTTTTTTTYCTBTTCATATTTTTTTTTTTTTTCTTCTATTATT
GTTCTCTTTTCTCTTTCCTAATTCTCTCTTCTTTTGTGGTTGCTTTTGTTGTTGTTGTAG
GGGTCTTGTGTATGTTTTTGTTTTGTTTCTTTTGTTTTGTTGTGTTTTGTTTTGTTCTGT
CAGCACCTGCACAACAGCTCGCACGACATGGTCGGGGGTGAGCCTCACAGTCAGCCAGCC
TGAGAGGAGATTCCACCCATGAATGGGACAACAACATTCAAGACCCAATTACAACAGGAG
AGCCCAAATAACTCACACAAGGGACATTCCTAGAGCACCCAGCTCAGGAGATCTAAGAGA
CTGCACCACTGGGTCCCACAAAACACTTACTACATAAGGCCACCCCATGAAGACTGGGAG
GCATAGCAGTTTGATCTAATACATAGAAACAAATACAAAGGGACAGCAAAAATGGGGAGA
CAAAGAAACAACCCCCAAATGAAAGAAAAGGAGGAAACTCCAGAAAAAGAGCTAAACGAA
ATGGAGGCAAGCAATTTATCAGATATAGAGTTCAAAGTAATGGTTATAAGGATGCTCAAG
GAACTTAGTGAGAATTTCAAGAAACTTAATGGGAACTACAACAGCATGAAACAAGAAATA
GAAACCATAAATAAGAATCAGTTGGAAATGAAGAATAACATATCTGACATCAAAAATACA
CTGGAAGGAATCAAAAGTAGATTAAATGAGGCAGAAGATCAAATCAGTGACTTGGAAGAC
AAGGTAGAAAAAAACACCCAATTAGAGCAGCAAAAAGAAAAAAATTAAAAAGCAGGAGGA
TAGTTTAAGGGAACTTTGGGACAACATGAAATGTAACAACATCCGCATCATAGGGGTACC
AGAAGGAGAAGAAAGTGAGCAAGGAATAGAGAACCTGTTTAAAGAAATAATGACAGAAAA
HTTCCCTAACCTGGTGAAGGAAAAAGTCACACAAGTTCAGGAAGCACAGAGAGTTCCAAT
CAAGATGAACCCAAAGAGACCCACTCCAAGACACATCATAATCAAAATGACAAACATTAA
AGACAAAGAAAGAATCTTAAAGGCAGCAAGAGAGAGACAGAAAGTTACCTACAAGGGAGT
ACCCATTAGAATGTCAGCTGATTTCTCAACAGAAACACTTCAGGCCAGAAGGGATTGGCA
TGAAGTATTCAAAGTAATGAAAAGCAAGGACCTGAACCCAAGACTACTCTATCCAGCAAG
GCTATCATTTAAAATTGAAGGTGAAATAAAGAGCTTCCCAGACAAAAAAAGGCTAAAGGA
GTTCAGTACCACCAAACCAGCATTGCAAGAAATGCTAAAAGGACTGCTTTAAGAAAAAGA
AGGAATAGTGAGAGAAAGGTACATCAGCATAAAGGGGGAAAATGGCATTAAATAAGTTGA
TATCAATAGTAACCTTAAATGTAAATGGAATAAATGGTCCAATCAAAAGACATAGGGTAG
CTGAATGGATAAGAAAACAGGACCCAAATATATGCTGTCTACAAGAGACCCACCTGAGAG
CAAAAGACTCACACAGGCTAAAAGTGAAGGGATGGAGTAAAATATTCCATGCAAATGGAA
AGGAAAAGAAAGCTGGAGTAGCAATTCTTATTTCTGACAAAACAGACTTCAAAATAAAGA
CCATAACAAGAGACAAAGATGGTCACTACATATTACTAAAGGGATCAATCCAACAGGAGG
AAATAACCCTTATAAACATTTATGCACCCAATACAGGAGCACCTAAATATATAAAAAATT
TCTTGGGGGACTTTAAAGGGGAGATTGACAGCAACACAATCATAGTGGGGGACTTTAACA
CCCCACTGTCAGCATTGGACAGATCATCAAGACAAAAAATCAACAGGGAAACGCAGACCT
TAAATGAATCACTAGACCTAATGGATTTAATTGACATTTACAGAACATTTCACCCCAAAG
CAGCAGAATACACATTCTTCTCAAGTGCACATGGAACATTCTCAAAAATAGACCACATGT
TAGGGCACAAGGCAAGTCTCTACAAATATAAGAAGATTGAAATCATATCAAGCATCTTCT
CGGATCACAATGCCATGAAACTAGAAATCAACCACTATAAAAAAACTCAAAAATATTCAA
ACACATGGAGGCTAAATAGCATGTTATTAAACAATGAATGGGTTACCAAGGAGATCAAGG
AAGAAATCAAACACTTCATGGAAAGTAACGAAAATGAACAGACAACAACCCAAAACCTAT
GGGACACGGCGAAAGCAGTCCTGAGAGGAAAATTCATAGCATTACAGGCCTATCTCAAGA
AACAAGAAAAAGATCTAATGAACCATCTAACACAACAACTAAAAGAACTAGAACGAGAAC
AGCAAGAAAAGCCCCGAGGAAGTAGAAGGAAGGAAATAATAAAAATCAGAGCAGAGATTA
ATGACATAGAGACTAAAAAAACAATACAAAAAATCAATGAAACCAAGAGCTGGTTCTTTG
AAAAGGTAAATAAGATTGATGCACCTTTAGCCAGACTCACTAAGAAACAAAGAGAGAGGA
CCCAAATAAATAAAATCAGAAATGAAAGAGGCGATATAACAACTGACCCAACAGAAATAC
AAAGGATTGTAAGAAAATATTATGAGCAACTATATGCCAACAAATTGGACAACATGGGGG
AAATGGACAAATTCCTAGAAGCATACAACCTTCCAAAGCTGAATCAAGAAGAGGCAGAAA
ACCTGAATAGGCCGATAACAACTAATGAAATTGAAGCAGTAATCAAAAAACTCCCAGCAA
ACAAAAGTCCTGGACCAGATGGATTTACAGGCGAGTTTTACCAAACATTCAAAGAAGAAT
TAACACCTATTCTATTCAAACTATTCCAGAAAATTCAAGAGGAGGGAAAACTCCCAAACT
CTTTTTATGAGGCCAGCATCATCCTAATCCCAAAACCAGATAAAGATACTACAAAGAAAG
AAAATTACAGGCCAATATCCCTGATGAACATAGATGCTAAAATCCTCACTAAAATACTAG
CAAACCGGATCCAGCAATACATTAAAAAGATCATACATCATGACCAAGTGGGATTTATTC
CAGGGATGCAAGGCTGGTACAACATCCGCAAATCAATAAATGTGATACATCACATAAACA
AAATGAAGGACAAAAATCATATGATCATATCAATAGATGCAGAAAAAGCATTCGACAAAA
TCCAGCACCCATTTCTGATAAAAACTCTCAGCAAAGTGGGAATAGAGGGATCATACCTCA
ACATAATAAAGGCCATATATGACAGACCTACAGCCAACATCATACTCAATGGGCAAAAAC
TAAAACCATTTCCATTAAAAACCGGAACAAGACAGGGATGTCCACTTTCACCACTCTTAT
TCAACATAGTACTGGAAGTCCTCGCCATAGCCATCAGACAGGAAGAAAACATAAAAGGTA
TCCAAATTGGAAAGGAGGAAGTAAAACTGTCATTATTTGCAGATGACATGATATTGTACA
TAGAAAACCCTAAAGACTCCATCAAAGTACTACTAGATTTGATAAACGAATTTGGCAAGG
TAGCTGGATACAAAATCAACATCCGGAAATCAATGGCATTCTTATACACCAACAATGAAC
TTTCAGAGAGAGAAACTAAAAAAGCAATACCATTTACCATTGCAACTAAAAAAATAAGAT
ACCTAGGAATAAACTTAACCAAGGATGTAAAAGACCTGTACTCAGAAAACTACGTGACAC
TGAAAAAAGAAATAGAGGAAGATTTAAACAAGTGGAAGAATATACCATGCTCATGGATTG
GAAGAATTAATATCATTAAAATGTCCATACTACCCAAAGCAATTTATAAATTCAATGCAA
TTCCTATTAAAATACCAACAGCATATTTCACAGACCTAGAACAAACATTTCGAAAATTTA
TATGGAACCAAAAAAGACCCCGAATAGCTGCAGCCATCTTGAGAAAAAAGAACAGAGTGG
GAGGGATCACATTACCAGACTTCAAACTGTATTACAAAGCCACTGTAATCAAAACGGCCT
GGTATTGGTACAACAACAGGCATATAGATCAATGGAACAGAACAGAGACCCCAGAAATAG
ACCCACGCCATTATGGTCAGTTAATATTTGACAAAGGAGGCAAGAGTATCCAATGGAGTA
AAGACAGTCTCTTCAATAAGTGGTGCTGGGAAAATTGGACAGATACATGCAAAAGAATGA
AACTAGACCACCAACTTTCACCATACACAAAAATAAACTCAAAATGGATAAAAGACTTAA
ATGTAAGTCACGAAACCATAAAAATCCTGGAAGAAAACATAGGCAGTAAAGTCACAGACA
TCCCACGTAGTGGACTTTTCACTGATACATCTCCTAGGGCAAGAGAAACAAAGGAAAAAA
TAAACATATGGGACTACATCAAACTAAAAAGCTTCTGCACAGCAAAAGAAAACAGCCTCA
AAATACAAAGGAACCCCACGGTCTGGGAAAACATATTTGCCAAGGATGAATCTGATAAGG
GGCTAATTTCCAAAGTGTACAAAGAACTCATAGCACTCAGCAAGAGGAAGACAAACAACC
CAATTAAGAAATGGGCAAAGGACTTAAATAGACACTTCTCCAAAGAGGACATACGGATGG
CCAAGAGACACATGAGAAAATGCTCAACGTCGCTAATCATCAGAGAGATGCAAATTAAAA
CCACAATGAGGTATCACTTCACACCTGTCAGAATGGCTGCCATCAACAAATCAACAAACG
ACATGTGCTGGCGAGGGTGTGGAGAAAGGGGAACCCTAGTACACTGCTGGTGGGAATGCA
GACTGGTGCAGCCACTATGGAAAACAGTATGGAGGTTCCTCAAAAAATTAAAAATGGAGC
TGCCTTTTGACCCAGTGATTCCACTCCTAGGAATGTATCCTAAGAATCCTGAAACATTCA
TCAGAAAGGATATATGTACCCCGATGTTCATAGCAGCACAGTTTACAATAGCTAAGATCT
GGAAACAGCCCAAGTGCCCATCAGTAGATGAGTGGATAAAAAAGCTGTGGGACATTTACA
CCATGGAATACTACGCAGCTGTAAAGAAGAAGAATCTCGTACCCTTTGGGACAGTATGGA
TGGACCTGGAGAATATTATGCTAAGTGAAATAAGCCAGGCAGCGAAAGACAAATATCACA
TGATCTCGCTTATACGTGGAATCTAAAGAACTTAATAAACTGATGAACAGAATAGATTCA
ATGACATGGAAGCATAGATGAGACTGATGAATGTCAGAGGGATGGAGGAGGGCGGGTGGG
TGGAGGGGGAGAGAGTAACCAAAGAATTTATATGCATATATGCACAACCCAAGGACATGG
ACAATGGTGGGGAGAGGGACTGGGGAGGGGGAAGGAACGGGGTGGAACGGGTCATTGGGG
AGAAAAAGGGACATCTGTAATATTTTAAACAAAAATAAAATTTAAAAAAAAAAAAAAAA
>GOLEM-1_MNa#DNA/TcMar
TACAGTCATGCGCCACATAACGACATTTCGGTCAACGACGGACCGCATATACGACGGTGG
TCCCATAAGATTATAATGGAGCTGAAAAATTCCTATCGCCTAGTGACGTCGTAGCCATCG
TAACGTCGTAGCGCAACGCATTACTCACGTGTTTGTGGTGATGCTGGTGTAAACAAACCT
ACTGCGCTGCCAGTCATATAAAAGTATAGCACATACAATTATGTACAGTACATAATACTT
GATAATGATAATAAATGACTATGTTACTGGTTTATGTATTTACTATACTATACTTTTTAT
CATTATTTTAGAGTGTACTCTTTCTACTTATAAAAAAAGTTTGCTGTAAAACAGTATGCC
GTGTTACGCCGGCAGCAGCCTCATACATCTCGTGTTTACCGCDTCTCTTGATTGCATCAT
TTTCTCTTGTGCTTGATTTAATCTCATGTTGTTTTGTTCATCATGGCCCCTAAGCATACA
AAATCCACTGCTAATGTTGCCAGTAAGAGGCCACGTCGAGTGATTGACCTGGAAACAAAA
TTAAAAGTGATTAAGGACTACGAAGGTGGAAAATCAGTGATGGTTATTGCTCGCCAGTCA
GGCATGTCCCATTCCACCATAGCTACGATCTTGAAGAACAAGAACAAAGTGACGGAAGCT
GTTAAAGGATCTGCTTCATTGAAGGCAATGAGACTAACAAAAATTCGAGAAGGGCCTATA
TCAGACATGGAGAAACTTCTAATGACCTGGATTGAAGACCAGACACAGAAGCGTATCCCT
CTCAGCACCATGATGATCACGGCCAAAGCAAAAAGTTTGTTTGTGATGTTGAAAGAAAAG
GCTGGACCCGACTATGATGTTGAATTTACTGCTAGCTCTGGGTGGTTTAAACGATTCAAG
AATTGTTATTCATTACATAATGTGAAAGTGAGTGGTGAGTCTGCGAGTGCTGATGTGAAG
GCAGCTGAAGAATTTTTGGAAACTCTAGATAAGCTGATTGTGGAGGAAAATTACTTGCCA
GAGCAAATATTCAATATGGATGAAACCTCCCTATTCTGGAAACAGATGCCTGAAAGGACT
TTCATCCATAAGGAGGCCAAGTCAATGCCAGGTTTCAAGGCTTTTAAGGACAGGATAACA
GTCTTGCTTGGGGGCAATGTTGCAGGCTACAAATTGAAACCCTTTGTGATCTGGCACAGT
GAGAACCCCAGGGCCTTCAAGCATATCAATAAGCACACACTGCCAGTGTACTACAGGAGC
AATAAGAAGTCATGGATGACCCAGCTCCTCTTCCAAGATGCCCTCCTGAATTGCTATGCC
AGTGAAATGGAGAAGTACTGTTTGGAGAATAACATACCTTTCAAGATTTTGCTTATTGTT
GATAATGCTCCCGGACATCCTCCTTTTATTGGTGATCTTCATCCCAATATCAAAGTGGTG
TTTCTCCCTCCAAACACCACCTCTTTGATCCAACCAATGGATCAAGGAGTTATAGCAGCT
TTTAAGGCCTACTACCTGAGGAGGACCTTTGCCCAGGCTATTGCTGCAACTGAGGAAGAC
ACTGAGAAAACACTGATGCAATTCTGGAAGGATTACAACATCTATGACTGCATCAAGAAC
CTTGCTTGGGCTTGGGGTGATGTCACCAAGGAGTGTATGAATGGCATCTGGAAGAAGACA
CTCAAGAGGTTCGTCCATGACTTCAAAGGATTTGCCAAGGATGAGGAGGTTGCAAAAATC
AACAAGGCTGTGGTTGAGATGGCAAACAGCTTTAACCTGGGTGTGGATGAGGATGACACT
GAGGAGCTCCTAGAGGTGGTTCCTGAGGAACTGACTAATGAGGAGTTGTTGGAACTGGAA
CAGGAATGCATAGCTGAAGAAGAGGCAAGAGAAAAGGAAACTGCAGGAGAAGAAAAAGAA
GACCCCCAAGAAAATTCACAGTGAAGGGTTTAGCAGAAGCTTTTGCAGACCTCAACAAGC
TCCTTAAAAAGTTTGAAAACATGGACCCCAACACTGAAAGGTTTTCATTAATAGAGAGGA
ATGTTCATGGTGCATTATCTGCTTACAAGCAAATCTATGATGAAAAAAAGAAACAAACCA
AGCAAACCACCATGGACATATTTCTGAAAAGAGTGACACCTCCTCAAGAAGAGCCTCAGG
CAGGTCCTTCAGGAGGTGTTCCAGAAGAAGGCATTGTTATCATAGGAGATGACAGCTCCA
TGCGTGTTATTGCCCCTGAAGACCTTCCAGTGGGACAAGATGTGGAGGTGGAAGACAGTG
ATATTGATGATCCTGACCCTGTGTAGGCCTAGGCTAATGTGTGTGTTTGTGTCTTAGTTT
TTAACAAAAAAGTTTAAAAAGTAAAAAAAAATTAAAAATAGAAAAAAGCTTATAGAATAA
GGATATAAAGAAAGGAAAATATTTTTGTACAGCTGTACAATGTGTTTGTGTTTTAAGCTA
AGTGTTATTACAAAAGAGTCGAAAAGTTAAAAAAATTTAAAAGTTTATAAAGTAAAAAAG
TTACAGTAAGCTAAGGTTAATTTATTATTGAAGAAAGAAAAATTTTTTAAATAAATTTAG
TGTAGCCTAAGTGTACAGTGTTTATAAAGTCTACAGTAGTGCACAGTAATGTCCTAGGCC
TTCACATTCACTCACCCACTCACTGACTCACCCAGAGCAACTTCCAGTCCTGCAAGCTCC
ATTCATGGTAAGTGCCCTATACAGGTGTACCACTTTTATCTTTTATACCATATTTTTACT
GTACCTTTTCTATGTTTAGATATGTTTAGATACACAAATACTTACCATTGTGTTACAATT
GCCTACAGTATTCAGTACAGTAACATGCTGTACAGGTTTGTAGCCTAGGAGCAATAGGCT
ATACCATAGAGCCTAGGTGTGTAGTAGGCTATACCATCTAGGTTTGTGTAAGTACACTCT
ATGATGTTCGCACAACGACGAAATCGCCTAACGACGCATTTCTCAGAATGTATCCCCGTC
GTTAAGCGACACATGACTGTA
>TIGGER-17_MNa#DNA/TcMar
TACAGTGGAACCTCGGTTCTCAAACTTAATTCATTCCGGAAGGCTGTTCGAGAAGCGATT
TGTTCAAAAACCGAATCATTTTTTCCCATTAGAAATAATGTAAATTGAATTAATCTGTTC
CAGACCCCCAAATGATTCCCTGTTTTAACCTTTCTTATATACAGTACATGTCTAATGTAC
TGTTTAATCTATAAATAAACACTTTAAAAACAAAAAGGACATGAAATGTAAATGAAAATT
TAACAAAAAGGAAATGAAATGTACAGTAAAAAATGAAAATTTACGTACACACTAGAACTT
ACCTTTAATGTTGAGAGCTATTGATGACTGAATATGGAGAGGAGGGATGGAGGGATGAAG
GGATGTTATTGTTTGGAAGGGGAGTCCCCTTCCATAAAAACGTCAGGTAGCTGTTCTTCT
GDGGTTCTTTCTCTCTTTTGTCTCTTTGCTCCACTAGAACTTGCTTCAGGCTCACTGGGC
CTCTGTCTCACTAAAAACCTATCCAATGATGTTTGTTTTTGCCTGCGTTTTAACACTTGC
CTGAAGTGAAACACTGCATTGTCATTGAACAAGTTTATCACACGGTTTGCTACTTCTTTG
TCAGGGTGATATTTCTCAATAAAACTTTGCATTTCTCCCCATTTCCCAAGCATTTCCTTG
ATTAGTGAAGTAGGAATATCCTCCCTTCCCTCCTCCTCCTCTGAAGAGAGCTCCTCAGCT
GCCGTCTGTTGCTGCTCCCTCTGAAGGTCTTGGAGTTCCTCGGTGGTCAGCTCAGTGCTG
TGGTCCTCCACCAACTCCTCCACACCATCATCATCCACCTCCAAGCCCATGGACTTGCCC
AGAGACACAATATCCTCCACAACAGACACAGGCTCATCCTCAAAGCCCTCAAAGTCTCTT
TCAGCAACAGACTCAGGCCACAGTTTCTTCCAGGCTGATTGCATGGTCCTGGAAGACACT
TCCCCCCATGCTTTGTCTATGAGCCTCAAGCAAGTGAGGATATTAAAATGTTCCTTCCAG
AACTCCCTGAGGGTTAAATTAGTTTCAGAGGTCACCTCAAAACACCTCTGAAACAGTGCC
TTTGTGTAGAGTTTCTTAAAATTAGAAATGACCTGCTGGTCCATGGGCTGGATGAGAGGA
GTTGTGTTAGGTGGCAAGAACCTAACAGTGATGAAGCTGTACTCCTCCACCAACTCGGCC
TCCAAGCCTGGAGGGTGGGCAGGAGCATTGTCCATTACAAGAAGTGCCCTGAGTGGCAAT
TGTTTTTCCCGGAGGTATTTCTTCACACTTGGGGCAAACACTTCATGAATCCACTCAATA
AAAAATTGCCTGGTTACCCAAGCTTTGCTATTAGCCCTCCACATCACATTCAACTTGTTT
TTCATGACATTATTTTTCTTGAAAACTCGCGGGTTTTCAGAATGGTAGACVAGTAGAGGC
TTCAATTTAAAGTCCCCACTCGCATTCCCACACAACAATAACGTCAGCCTGTCCTTCATT
GGCTTGTGTCCTGGCAATGACTTCTCCTCCTGTGTGATGTAGGTCCTCTTTGGCATTTTC
TTCCAGAAGAGGCCTGTCTCATCACAACTGAACACTTGTTGGGGAACAAATCCCTCGGCC
TCTACGTATTCTTGAAATTCTGTCACAAAATTATCAGCAGCTACTTTGTTAGAACTGGCA
GCCTCCCCATGCCTCACTACACTATGAATGCCACTTCTTTTCTTAAATTTATCGAACCAC
CCCCTACTAGCCTTAAACGAATCACTTTCAGCACTCVTTCCAGGGGTGTCTTTCAGGAGG
TCAGCATGCAGCATCTTCGCTTTTTCACATATCATTGCCTCCGAAATGCTATCACCAGCT
AACTGCTTTTCGTTTATCCAAATCAACAACAATTTTTCTACCTCTTCAATTGCCTGTGAT
CGTTGTTTCGTGAGCACTTTCACACCCTTAGCAACATCAGCACTCTTGATGGCCTCTTTA
TGTTTTAAAATTGTGCTAATCDTCGATTTCGCCATGCCATACTCGGTAGCCAGATCAGAC
ACGCDAACACCTCTATCATACTTTGCAATTATTTCTTTTTTAAGCTCTATTGTTGTTCTC
ACAACTTTCCTTTTCACTTTGCTGCTATCACTAACCTTCTTAGGACCCATGGTGACTTAC
TGTACGTATTTAATAATAATAAGCAGCAACAAAAGCAAAAAACACGAAAATATTCACAGC
ACAATTTCCTGAGATGTTAACAACGCGAGGTTTAGCAGTAAACTGACTCATACTCCGGCA
TTCTCTCCTTGTTTGTCGCCTGAGAGACGCGTGACTGATCATACAGGTATCAGCATGAAA
GGGTTGTTGGGTCGAGAACBVAAGTTTTGTTCGACAACCGAGACATTTDTTCCGTGAACA
ACTTGGTCGAGAACCGAATTGTTCGAGATGGGAGACATTCGAGAACCAAGGTTTGACTGT
A
>GOLEM_D_MNa#DNA/TcMar
TACAGTCATGCGCCACATAACGACATTTTGGTCAATGATGGACCACATATATGACGGTGG
TCCCATAAGATTATAATGGAGCTGAATTTCCTGTAAGAAATGGAAGGATATGTGGTTCAG
GAGGAATTTTTTTTCTCTGATGGGAGCAATATCTGTGGGGCTTGGCAATAGATTCCCTCT
CACTCACAGCACCTCAATTTTGAGTGCACAGATTACATCCCAGTCAGTCAGCCACTGACC
TGTTTCAGCACAGAGGAGCCTGTCCCCCCAGCGCTACATATTCAGAGGGTGCTACAGCCC
TCCCAGATCTAGCTTGATGGTCTTCAGAGTACATTGCTGTAAATTCTTTGTTGAGGACCT
AAGATCCTGTACAAGGACACAGGTCCACAGGAGCTACCTTAACAAGTATTAAGTGCCACT
GCCACTTTAGTAAAAGCTTTCTGTGGTAGTGTGGAGCCAGCCTGTCCCTGTACTTTGGAA
ATATTTTCAGGTTGTAATGATGTAAAGCATAGATAAGTTTTATTTCTTCCATCAGTTCAA
TGCCAGAGAGAGCCCTTTGTGCCAGATAGGGTCAATGGAACCAAAAACAAATTTCCAAAG
TCAAAATATTGAGTCCTCAGTTCTACACCCTCTCCATGTTAAACACCCTCTTTTTTTATG
AATACCACAAAGTTCCTTAATCTGACCACTGCTCCAACATGCAATAGCCAAAACCACATT
GCCATGACAATCCCCTATGTTCCTTTATCTCTCCATCTTGATTTCTTATTCCTACTGATC
CTCAGGCCACCTTTCACTCCCTCCTGACAGTCACTATTATGGTGATCTATGCCTTACCCA
GCCAGTTTCTCCTCGATATTTCCAATCAATCCAGCCCACATCCCTGTTCATGGAGCAGCA
TTGACAGCTTCGATGTTCTATTTCTGACCCTGTCGGAAGGAAGCAGGGGGAGGGCTTGTG
GGACAGTGTTTATAAAGTCTACAGTAGTGTACAGTAATGTCCTAGGCCTTCACATTCACT
CACCACTCACTCACTGACTCACCCAGAGCAACTTCCAGTCCTGCAAGCTCCATTCATGGT
AAGTGCCCTATACAGGTGTACCATTTTTTATCTTTTATACCGTATTTTTACTGTACCTTT
TCTATGTTTAGANATGTTNAVATACACAAATACTTACCATTGTGTTACAATTGCCTACAG
TATTCAGTACAGTAACATGCTGTACAGGTTTGTAGCCTAGGAGCAATAGGCTATACCATA
TAGCCTAGGTGTGTAGTAGGCTATACCATCTAGGTTTGTGTAAGTGCACTCTATGATGTT
TGCACAATGACGAAATTGCCTAACGATGCATTTCTCAGAABATATCCCCATCATTAAGCG
ACGCATGACTGTA
>TIGGER-1_Mna#DNA/TcMar
TACAGGCATACCTCGGAGATATTGTGGGTTCGGTTCCAGACCACCACAATAAAGCNAATA
TCGCAATAAAGTAAGTCACACGAATTTTTTGGTTTCCCAGTGCATATAAAAGTTATGTTT
ACACTATACTGTAGTCTATTAAGTGTGCAATAGCATTATGTCTAAAAAAAAATGTACATA
CCTTAATTAAAAAATACTTTATTGCTAAAAAATGCTAACCATCATCTGAGCCTTCAGCAA
GTCGTAATCTTTTTGCTGGTGGAGGGTCTTGCCTCGATGTTGATGGCTGCTGACTGATCA
GGGTGGTGGTTGCTGAAGGTTGGGGTGGCTGTGGCAATTTCTTAAAATAAGACAACAATG
AAGTTTGCTGCATCAATTGACTCTTCCTTTCATGAATGATTTCTCTGTAGCATGTGATGC
TGTTTGATAGCATTTTACCCACAGTAGAACTTCTTTCAAAATTGGAGTCAATCCTCTCAA
ACCCTGCCGCTGCTTTATCAACTAAGTTTATGTAATATTCTAAATCCTTTGTTGTCATTT
CAACAATCTTCACAGCATCTTCACCAGGAGTAGATTCCATCTCAAGAAACCACTTTCTTT
GCTCATCCATAAGAAGCAACTCCTCATCCGTTAAAGTTTTATCATGAGATTGCAGCAATT
CAGTCACATCTTCAGGCTCCACTTCTAATTCTAGTTCTCTTGCTATTTCCACCACATCTG
CAGTTACTTCCTCCACTGAAGTCTTGAACCCCTCAAAGTCATCCATGAGGGTTGGAATCA
ACTTCTTCCAAACTCCTGTTAATGTTGATATTTTGACCTCTTCCCATGAATCACAAATGT
TCTTAATGGCATCTAGAATGGTGAATCCTTTCCAGAAGGTTTTCAATTTACTTTGCCCAG
ATCCATCAGAGGAATCACTATCTATGGCAGCTATAGCCTTACAAAATGTATTTCTTAAAT
AATAAGACTTGAAAGTCAAAATTACTCCTTGATCCATGGGCTGCAGAATGGATGTTGTGT
TAGCAGGCATGAAAACAACATTAATCTCATTGTACATCTCCATCAGAGCTCTTGGGTGAC
CAGGTGCATTGTCAATGAGCAGTAATATTTTGAAAGGAATCTTTTTTTCTGAGCAGTAGG
TCTCAACAGTGGGCTTAAAATATTCAGTAAACCATGTTGTAAACAGATGTGCTGTCATCC
AGGCTTTGTTGTTCCATTTATAGAGCACAGGCAGAGTAGATTTAGCATAATTCTTAAGGG
CCCTAGGATTTTCAGAATGGTAAATGAGCATTGGCTTCAACTTAAAGTCACCAGCTGCAT
TAGCCCCTAACAAGAGAGTCAGCCTGTCCTTTGAAGCTTTGAAGCCAGGCATTGACTTCT
CCTCTCTAGCTATGAAAGTCCTAGATGGCATCTTCTTCCAATATAAGGCTGTTTCATCTA
CATTGAAAATCTGTTGTTTAGTGTAGCCACCTTCATTAATTATCTTAGCTAGATCTTCTG
GATAACTTGCTGCAGCTTCTACATCAGCACTTGCTGCTTCACCTTGCACTTTTATGTTAT
GGAGACAGCTTCTTTCCTTAAACCTCATGAACCAACCTCTGCTAGCTTCAAACTTTTCTT
CTGCAGCTTCCTCACCTCTCTCAGCCTTCATAGAATTGAAGAGAGTTAGGGCCTTGCTCT
GGATTAGGCTTTGGCTTAAGGGAATGTTGTGGCTGGTTTGATCTTCTATCCAGACCACTA
AAACTTTCTCCATATCAGCAATAAGGCTGTTTCGCTTTCTTATCATTCGTGTGTTCACTG
GAGTAGCACTTTTAATTTCCTTCAAGAACTTTTCCTTTGCATTCACAACTTGGCTAATTG
GCGCAAGAGGCCTAGCTTTTGGCCTATCTCGGCTTTCGACATGCCTTCCTCACTAAGCTT
AATCATTTCTAGCTTTTGATTTAAAGTGAGAGACGTGTGACTCTTCCTTTCACTTGAACA
CTTAGAGGCCATTGTAGGGTTATTAATTGGCCTAATTTCAATATTGTTGTGTCTCAGGGA
ATAGGGAGGCCCGAGGAGAGGGAGAGAGATGGGGAACGGCTGGTCGGTGGAGCAGTCAGA
ACACACACAACATTTATCGATTAAGTTTGCCATCTTATATGGGCACGGTTTGTGGTGCCC
CAAAACAATTACAATAGTAACATCAAAGATCACTGATCACAGATCACCATAACAAATATA
ATAATAATGAAAAAGTTTGAAATATTGTGAGAATTACCAAAATGTGACACAGAGACACGA
AGTGAGCAAATGCTGTTGGAAAAATGGCGCTGATAGACTTGCTCGATGCAGGGTTGCCAC
AAACCTTCAATTTGTAAAAAACGCAATATCTGCGAAGTGCAATAAAGCGAAGCGCAATAA
AATGAGGTATGCCTGTA
>L1-2_Mna#LINE/L1
GATCCAAGATGGCGGCAGAGTAGGTGGACGNTACACTCACCTCCTCCCAGGACCAAACTG
GAATTACAACTAAAATATAGAGCAATCAACCTGAATAACCAACTGAAGACTAGCTGAAGA
GAAGTCTTATAACCAAGGATTTACAGAAGAAGCCACATTGAGACTGGTAGGAAGGGCGGA
GATGCGAAAAGGGCTGGCCCCGCTCCCACGGGCGGTGGCTGAGATTCTGGAGGGATATCT
CAGCTGCAAAGGTTCCCCCTGAGAAGCGTGGGGTCTCAACCCCAAGCCGGGCTCCCCAGC
CCAGAGCACCAGAGCCGGGAAGAGGCACCCACATAACATCTGGCTGTGAAAATCAGCGGG
GATTCTGTCTGCCAGGGAGAGACAGGAGTCTGCTAGAGACACAGGCACCCTCTTAAAGGG
CCAACACACAAAATCTCATTTGCAGCCACTCACCCTGGGCTCCGGCAGAGGGAGGGCGGA
GCGGACTAGAGTCGTGTGAGGAGAGACTGGGGTTTGTGGCTCTGGGGAGAGAGCTGAAGG
GACAGCCACCAGGATCCCTGTGCTGAGTCACTCTCCCACACCGCAGATGCCATCTTTCTT
GGGTGGAGCACTCCCCTCCATACGGCATCAGCCTGGGGGAATGCAATAGCCCCACCCTCT
GGACTCCCTGTCGCCCCACCCTGCAGAGCTTGCACCCTGCTGAGGAGTCAGCTGCCTGGG
CCAGGGTGTAGAGGTCTGGGCAGACTCAGGGGGTGTCAGTGACTGAGTTGTGTGGCTTTG
GGGCAGGGGCCATTCCCCCCACTTTCCCGTGAACCTGACTGGTGCCTCCCCCTCATGGGA
GATCCGCTAGCCCCACTCTCCGGGCTCCCAGCGGCCCCACCCTCCCGACTCCTGGTGGCT
CCACCCTGCCGAGGTCTGGGCAGAATCCGGGACAGACTGAGTTGTGTGGCTCTGGGGTGG
GGGCCACTCCCCCCACCTTCCCCCAAGCCTGACCGGCACCTCCCCCTCACGGGAGATCCA
CTAGCCCCATCCTCCCGACTCCCGGTGGCCCTGCCCTGCTGAGATCGGGCTCCTGGCAGA
ATCTGGGACAGACTGAGTTGTGTGGCTCTAGGATGGGGGCCATTTTTCCCTCACATGCCC
GACCGGTGCAGAGCCCTCCCTTCACACGGCCAAATCTTGGTCTGTTTGGGCCTGATAAAC
TCTGCTGGCCTCACCCTGATGACTCCCTGAGACCCTGCCCCACCACAAAGGTGTGCGAGC
ACCCAGCGGGTGGCAGCTAGACTTGGTATACCCTGGGACATTTGCTGAGTGGCCTCAGAC
CCAGCACTGGCACCGAGTTTGAACCTGTATCAATCTGGTGAACACCACTCGCCCCTACCT
GGTGACTCACTGAGAACCTACCTCATGCAACTCGAGTACCGCCAGAGGCTCTTTCAGTGA
CTGAGCCTAACAGGCAGCCAGCAGGCGGAGGCAGGCAGAGGCAGATCTCGGGGTGCCTTG
GGACTTTTGCTGACCTGCCCCTAGGCCTGGTGCTGGTAAAAGCCAGCCTTGGTGCGCAGC
TTGGTCCTTCCCACGCACACCCAGGCCCAGCAGAGGCAGCCACAAACTGTGGATCGCTTT
GTAGCTCCAAACAGGTTGCCCAGGGCCAGTCACAGGCAGCATCTGACATTGGCCTGCACC
AGAGTCCCTCCCAAGAGGCCCCAGAACCAACACACCCAGTGGCCAGCTTCAGACAACATC
AGAGCAGGATCCAATTAGCTTCACAAGTGGCATATCCAAAGGGAGATCTCGGCAGGCACC
AGACCCTGCTGAGGNAAATTCTGCTTCGTGTGGTCAGCACCTGCACAGCAGCTCATACAC
TGTGGTCGGGGTTGATCCTCACAGTCAGCCAGCCTGAGGGTCGACCCCACGCACAAATGG
GCCAATAGCAATCAAGACTCAATTACAACAGGAGGGCCCACATAACCCACACAAGGGACA
TTCCTGGAGCACCCAGCTCAGGTGATCAAGGAGACTGCGCCACTGGGTCCCACAGGACAC
CTACTACATAAGGCCACCCTACCAAGACTGGGAGTCATAGCAGATCTACCTAATACATAG
AAACAAACACAAAGAGGCAGCCAAAATGGGGAGACAAAGAAACATGCCCCAAATGAAAGA
ACAGGAGAAATCTCCAGAAAAAGAGCTAAATGAAATGGAGGCAAGCAATTTATCAGATAT
AGAGTTAAAAAAATGGTTATAAGGATGCTCAAGAAACTTAGTGAGAACTACAACAGCATG
AAAAAGGACATAGAAACCATAAAAAAGAACCAGTCAGAAATGAAGAATACAATATCTGAA
ATGAAGAATACACTAGAAGGAATAAACAGTAGGTTGGATGAAGCAGAGGATHGAATCAGC
GATTTGGAAGACAAGGTAGNAGAAAACACCCAATCAGAGCAGCAAAAAGAAAAAAGAATT
TTAAAAAATGAGGATAGTTTAAGGGACCTTTGGGACAACATGAAGHATAACAACATCCGC
ATNATAGGGGTACCAGAAGNAGAAGAGAGAGANNAAGGGATTNAGAACCTATTTGAAGAA
ATAATGACTGAAAACTTCCCTAACCTGGTGAAGGAAAAAGACACACAAGTCCAGGAAGCA
CAGAGAGTCCCAAACAAGATGAACCCAAAGAGGCCCACACCAAGACACATCATAATTAAA
ATGGCAAAGGTTAAAGACAAAGAGAGAATCTTAAAAGCAGCAAGAGAAAGACAGTTACCT
ACAAGGGAGCTCCCATAAGACTGTCAGCTGATTTCTCAACAGAAACATTTCAGGCCAGAA
GGGATTGGCATGAAATATTCAAAGTGATGAAAAGCAAGGACCTACAACCAAGACTACTTT
ACCCAGCAAGGCTATCATTTAAAATTGAAGGAGAAATAAAGAGCTTCCCAGACAAGAAAA
AGCTAAAGGAGTTTGTTACCACCAAACCAGTATTACAAGAAATGTTAAAGGGTCTTCTTT
AAGAAGAAGAACAAGAAGAAGGAAAACAGAGGAACATAGTTAAAAGAATAAAATGGCAAT
AAATACGTACCTATCAATAATCACTTTAAATGTAAATGGCTTAAATGCTCCAATCAAAAG
ACATAGGGTAGCTGAATGGATAAGAAAACAAGACCCATATATATGCTGTCTACAAGAGAC
CCACCTCAGAATGAAAGATACACACAGACTAAAAGTAAAGGGATGGAAAAAGATATTTCA
TGCAAATGGAAATGAAAAAAAAGCTGGGGTAGCAATACTTATATCTGACAAAATAGACTT
TAAAACAAAGGCTATAGTAAGAGACAAAGAAGGACACTACATAATGATAAAGGGAGCAAT
CCAACAAGAGGATATAACCCTTGTAAACATTTATGCACCCAACATAGGAGCACCTAAATA
TGTAAAGCAAATCTTGATGGACATAAAGGGAGAGATTGACAGTAATACAGTCATAGTAGG
GGATTTTAACACCCCATTGACATCAATGGATAGATCTTCCAGACAGAAAATCAACAAGGA
AACAGTGGCCTTAAATGACACACTAGATCAGATGGATTTAATTGATATCTTCAGAGCATT
TCACCCCAAAGCAGCAGAATATACATTCTTTTCAAGTGCACATGGAACATTTTCTAGGAT
AGACCACATGTTAGGACACAAAACAAGTCTCAATAAATTTAAGAAGATTGAAATCATATC
AAGCATCTTCTCTGACCATAATGGTATGAAACTAGAAATCAATCACAAGAAAAAAACTGA
AAAACACACAAAGACATGGAGGCTAAATAACATGTTACTAAACAATGAATGGGTTAACAA
TGAGATCAAGGAAGAAATCAAAAGATACCTTGAAACAAATGAAAATGAGAACACAACAAC
CCAAAATCTATGGGACACAGCGAAAGCAGTCCTAAGAGGGAAATTCATAGCATTACAGGC
CTATCTCAAGAAACAAGAAAAATCTCAAATAAACAATCTAACTTTACACTTAAAGGAACT
DGAAAAAGAACAACAAACAAAGCCCAAAGTGAGTAGAAGAAAGGAAATAATAAAGATCAG
AGCAGAAATAAACAAAATAGAGTCTTAAAAAAACAATACAAAAGATCAATGAAACCAAGA
GCTGGTTCTTTGAAAAGATAAACAAGATTGACAAACCTTTAACCAGACTCATCAAGAAAA
AAAGAGAGAGCCCAAATAAATAAAATCAGAAATGAAAGAGGAGAAGTAACAACTGACACC
ACAGAAATACAAAGGATTGTAAGAAAATATTATGAACAACTATATGCCAACAAATTGGAC
AATCTGGANGAAATGGATAAATTCCTAGAAACATACAATCTTCCAAAACTGAATCAGGAA
GAATCAGAAAATCTGAATAGACAGATTACAACTAGTGAAATTGAAGCAGTAATAAAAAAA
CTCCCAACAAACAAAAGTCCTGGACCAGATGGCTTCACAGGTGAATTTTACCAAACATTC
AAAGAAGAACTAACACCTATCCTTCTCAAACTATTCCAAAAAATTCAAGAGGAGGGAAGA
CTCCCAAGCTCATTTTATGAGGCCAGCATTATCCTAATTCCAAAACCAGATAAAGACACT
ACAAAGAAAGAAAATTATAGGCCAATATCCCTGATGAACATAGATGCTAAAATCCTCAAC
AAAATATTAGCAAACCGGATCCAGCAATACATTAAAAAGATCATACACCATGATCAAGTG
GGATTTATTCCAGGGATGCAAGGTTGGTACAATATCCGCAAATCAATAAATGTGATACAT
CACATAAACAAAATGAAGGATAAAAATCACATGATCATATCAATAGATGCAGAAAAAGCA
TTTGATAAAATCCAGCACCCATTTATGATAAAAACTCTCAGCAAAGTGGGAATAGAGGGA
ACATACCTCAACATAATAAAGGCCATATATGACAAACCCACAGCCAACATCATACTCAAT
GGGCAAAAACTAAAAGCATTTCCCTTAAGATCAGGAACAAGACAGGGATGTCCACTTTCA
CCACTCTTATTCAACATAGTACTGGAAGTCCTAGCCACAGCAATCAGACAAGAAGAANAA
ATAAAAGGCATCCAAATTGGAAAGGAGGAAGTAAAACTGTCATTATTTGCAGATGACATG
ATACTGTATATAGAGAACCCTAAAGATTCCACCAAAAAACTACTAGAACTGATAAATGAA
TTCAGTAAAGTAGCAGGATACAAAATAAATATCCAGAAATCAGTTGCATTTTTATACACC
AATAATGAACTATCAGAAAGGGAAACTAAGAAAACAATCCCATTTACAATTGCATCAAAA
ADAATAAAATACCTAGGAATAAATTTAACCAAGGATGTAAAAGACCTGTACTCAGAAAAT
TATAAGACACTGAAGAAAGAAATTGAAGAAGATACAAATAAGTGGAAGCATATACCATGC
TCATGGATTGGAAGAATTAATATCATTAAAATGTCCATACTACCCAAAGCAATTTATAAA
TTCAATGCAATTCCTATTAAAATACCAACAGCATATTTCACAGACCTAGAACAAACATTT
CGAAAATTTATATGGAACCAAAAAAGACCCCGAATAGCTGCAGCCATCTTGAGAAAAAAG
AACAGAGTGGGAGGGATCACATTACCAGACTTCAAACTGTATTACAAAGCCACTGTAATC
AAAACGGCCTGGTATTGGTACAACAACAGGCATATAGATCAATGGAACAGAACAGAGACC
CCAGAAATAGACCCACGCCATTATGGTCAGTTAATATTTGACAAAGGAGGCAAGAGTATC
CAATGGAGTAAAGACAGTCTCTTCAATAAGTGGTGCTGGGAAAATTGGACAGATACATGC
AAAAGAATGAAACTAGACCACCAACTTTCACCATACACAAAAATAAACTCAAAATGGATA
AAAGACTTAAATGTAAGTCACGAAACCATAAAAATCCTGGAAGAAAACATAGGCAGTAAA
GTCACAGACATCCCACGTAGTGGACTTTTCACTGATACATCTCCTAGGGCAAGAGAAACA
AAAGAAAAAATAAACATATGGGACTACATCAAACTAAAAAGCTTCTGCACAGCAAAAGAA
AACAGCCTCAAAATACAAAGGAACCCCACGGTCTGGGAAAACATATTTGCCAAGGATGTA
TCTGATAAGGGGCTAATTTCCAAAGTGTACAAAGAACTCATAGTACTCAGCAAGAGGAAG
ACAAACAACCCAATTAAGAAATGGGCAAAGGACTTGAATAGACACTTCTCCAAAGAGGAC
ATACGGATGGCCAAGAGACACATGAGAAAATGCTCAACGTCGCTAATCATCAGAGAGATG
CAAATTAAAACCACAATGAGGTATCACTTCACACCTGTCAGAATGGCTGCCATCAACAAA
TCAACAAACGACATGTGCTGGCGAGGGTGTGGAGAAAGGGGAACCCTAGTACACTGCTGG
TGGGAATGCAGACTGGTGCAGCCACTATGGAAAACAGTATGGAGGTTCCTCAAAAAATTA
AAAATGGAGCTGCCTTTTGACCCAGTGATTCCACTCCTAGGAATGTATCCTAAGAATCCT
GAAACATTCATCAGAAAGGATATATGTACCCCGATGTTCATAGCAGCACAGTTTACAATA
GCTAAGATCTGGAAACAGCCCAAGTGCCCATCAGTAGATGAGTGGATAAAAAAGCTGTGG
GACATTTACACCATGGAATACTACGCAGCTGTAAAGAAGAAGAATCTCGTACCCTTTGGG
ACAGTATGGATGGACCTGGAGAATATTATGCTAAGTGAAATAAGCCAGGCAGCGAAAGAC
AAATATCACATGATCTCGCTTATACGTGGAATCTAAAGAACTTAATAAACTGATGAACAG
AATAGATTCAATGACATGGAAGCATAGATGAGACTGATGAATGTCAGAGGGATGGAGGAG
GGCGGGTGGGTGGAGGGGGAGAGAGTAACCAAAGAATTTATATGCATATATGCACAACCC
AAGGACATGGACAATGGTGGGGAGAGGGACTGGGGAGGGGGAAGGAACGGGGTGGAACGG
GTCATTGGGGAGAAAAAGGGACATCTGTAATATTTTAAACAAAAATAAAATTTAAAAAAA

>nTIGGER-2_MNa#DNA/MarinerTc1
TACAGTCATGCGCCGCATAACGACGTTTCAGTCAACAATGGACCACATATACGACGGTGG
TCCCATAAGATTATAATGGAGCTGAAAAATTCCTATCGCCTAGTGACATCGTAGCCATCG
TAACATCGTAGTACAATGCATTACTCACGTGTTTGTGGTGATGCTGGTGTAAACAAACCT
ACTGCGCTGCCAGTCATATAAAAGTATAGCACATACAATTATGTACAGTACATAATACTT
GATAATGATAATAAATGACTATGTTACTGGTTTATGTATTTACTATACTATACTTTTTAT
CATTATTTTAGAGTGTACTCTTTCTACTTATAAAAAAAGTTTGCTGTAAAACAGTATGCC
GTGTTACGCCAGCAGCAGCCTCATACATCTCGTGTTTACCGTGTCTCTTGATTGCATCAT
TTTCTCTTGTGCTTGATTTAATCTCATGTTGTTTTATAAATTTAGTGTAGCCTAAGTGTA
CAGTGTTTATAAAGTCTACAGTAGTGTACAGTAATGTCCTAGGCCTTCACATTCACTCAC
CACTCACTCACTGACTCACCCAGAGCAACTTCCAGTCCTGCAAGCTCCATTCATGGTAAG
TGCCCTATACAGGTGTACCATTTTTTATCTTTTATACCATATTTTTACTGTACCTTTTCT
ATGTTTATATGTTTAGATACACAAATACTTACCATTGTGTTACAATTGCCTACAGTATTC
AGTACAGTAACATGCTGTACAGGTTTGTAGCCTAGGAGCAATAGGCTATACCATATAGCC
TAGGTGTGTAGTAGGCTATACCATCTAGGTTTGTGTAAGTGCACTCTATGATGTTCGCAC
AATGACGAAATCACCTAACGACACATTTCTCAGAATGTATCCCCATCGTTAAGCGGTCGC
ATGACTGTA
>nTIGGER-3_Mna#DNA/MarinerTc1
TACAGGCATACCTCGTTTTATTGCGCTTCGCTTTATTGCGCTTCACAGATGTTGCGTTTT
TTACAAATTGAAGGCAAGACCCTCCACCAGCAAAAAGATTACGACTCGCTTTATTGCGAT
ACTCGCTTTATTGCGGTGGTCTGGAACCGAACCCGCAATATCTCCGAGGTATGCCTGTA
>nTIGGER-5_MNa#DNA/MarinerTc1
TACAGCAAGTCCTCACTTAACGTCGTCGATAGGTTCTGCGACTTTAAGCGAAACGACGTA
TAACGAAACCAATTTTACCANAGGCTAATTGATATAAACAAGAGTTAAGTTCCTACGGCA
TCTCATCAACGTTATAACGAAACGACGTTGAACGAAACGACGTTATTCGAGGACCTGCTG
TA
>nTIGGER-6_MNa#DNA/MarinerTc1
TACAGCAAGTCCTCACTTAACGTCGTCGATAGGTTCTTGGAAACTGCGACTTTAAGCGAA
ACGACGTATAACGAAACCAATTTTACCATAGGCTAATTGATATAAACAAGAGTTAAGTTC
CTACGGCATATTTCTGGTCACAAAAACATCACCAAACTTCTAAATAAAGACCCAAAACAC
TTCTAATATTAAACATTGAAATAAATGTGAGCTATACATACATTTAAGAAAGATTAATAA
AAACAAGTAAGATAATTATTTTCCAACCCGCTTATTCCAGTTCAGGGTCGCGGGTGGCCA
GAGCCTATCCCGGCAGCTCAGGGCACAAGGCGGGAACCCACCCTGGACAGGACGCCCTTC
CATCGCAGGGCCACTCACACACACCCACACTCACTCAGACTGGGACAATTTAGACACGCC
AGTTCACCTCACGTGCACATCTTTGGGATGTGGGAGGAAACCGGAGTACCCGGAGAAAAC
CCACGCAGACATGGGGAGAACGTGCAAACTCCACACAGACAGTGGCCCCGGCCGGGAATC
DATTTTTTTTTCTCATCAACATTATAACGAAGCGACGTTGAACGAAACGACGTTATTCGA
GGACCTGCTGTA
>nTIGGER-7_MNa#DNA/MarinerTc1
TACAGTGGTACCTCGGTTTTCGAATGTAATCCGTTCCGGAAGACCGTTCGAGTTCTGAAA
CGTTCGAAAACCGAGGGATCAACAGCCGACAGCTGGGCCTCAGGATCTTGCCCTCAGCGG
AAGCCGTGTGGCATGTTCGACTTCCGAGGCGTGTTCGAAAACCGAAGCATTTACTTCCGG
GTTTACGGCGTTCGTAAACCGAAATGTTCGTCAACGGAGACGTTCGAAAACCGAGGTACC
ACTGTA
>nTIGGER-8_MNa#DNA/MarinerTc1
TACAGTTGACCCTTGAACAACATGGGTTTGAACTGCACGGGTCCACTTATANGTGGATTT
TTTTCAATAAATACAGTCGGCCCTCCGTATCCCCGGGTTTCACATCTGCGGATTCAACCA
ACCGCGGATCGAAAACAGTATTTTCGATCTGCGGTTGGGAATCCGCGGATGCAGAGGGCC
GACTGTATGCATTGTTCTACGCCATTTTATATAAGGGACTTGAGCATCCGCGGATTTTGG
TATCCGCAGGGGGTCCTGGAACCAATCCCCCGCGGATACTGAGGGACGACTGTAGTTAAG
TTTTGGGGGAGTCAAAAGTTATACGCGGATTTTCGACTGCGCAGGGGTCGGCGCCCCTAA
CCCCCGCGTTGTTCAAGGGTCAACTGTA
>nTIGGER-9_MNa#DNA/MarinerTc1
TACAGATGGTCCCCGACTTACGATGGTTCGACTTACGATTTTTTGACTTTATGATGGTGT
GAAAGCAATATGCATTCAGTAGAAACCATACTTCGAATTTTGAATTTTGATCTTTTCCCG
GGCTAGCGATATGCAGTACGATACTCTCTCGTGATGCTGGGCAGCGGCGGAGCCGCAGCT
CCCAGTCAGCCACGCGATCACGAGGGTAAACAACCGATACTCTACAGTGTATTCATTGTG
TTAGATGATTTTGCCCAACTGTAGGCTAATGTAAGTGTTCTGAGCATGTTTAAGGTAGGC
TAGGCTAAGCTATGATGTTTGGTAGGTTAGGTGTATTAAATGCATTTTTGACTTACGATA
TTTTCAACTTACGATGGGTTTATCGGGATATAACCCCATCGTAAGTCGAGGAGCATCTGT
A
>nTIGGER-10_MNa#DNA/MarinerTc1
TACAGTTGACCCTTGAACAACACGGGTTTGAACTGCGCGGGTCCACTTATACGTGGATTT
TTTTCAATAAATACTGTAAATGTATTTTCTCTTCCTTATGATTTTCTTAATAACATTTTC
TTTTCTCTAGCTTACTTTATTGTAAGAATACAGTATATAATACATATAACATACAAAATA
TGTGTTAATCGACTGTTTATGTTATCGGTAAGGCTTCCGGTCAACAGTAGGCTATTAGTA
GTTAAGTTTTGGGGGAGTCAAAAGTTATATGTGGATTTTCGACTGCGCGGGGGGTCAGTG
CCCCTAACCCCCATGTTGTTCAAGGGTCAACTGTA
>nTIGGER-11_MNa#DNA/MarinerTc1
TACAGTCGGCCCTCGGTATCCGTGGGGGATTGGTTCCAGGACCCCCGCGGATACCAAAAT
CCGCGGATGCTCAAGTCCCTTATATAAAATGGCGTAGTATTTGCATATAACCTACGCACA
TCCTCCCGTATACTTTAAATCATCTCTAGATTACTTATAATACCTAATACAATGTAAATG
CTATGTAAATAGTTGTTATACTGTATTGTTTAGGGAATAATGACAAGAAAAAAGTCTGTA
CATGTTCAGTACAGATGCAACCATCATAGGCCTAACTACATAGTACACGTCAGCAACAAT
GTAACCTTTTTTTCCGAATATTTTCGATCTGCGGTTGGTTGAATCCGCGGATGCGGAACC
TGCGGATACGGAGGGCCGACTGTA
>nTIGGER-12_MNa#DNA/MarinerTc1
TACAGTAAAACCTCGATATAACGGACTAATTCGGGCGAGGGGGTGTCCGTTAAAGCCGAA
AGTCCGTTATATAATAAAGTAGGTTTTCCGAATGCGTATGTTAAAAAATTGACAAATTAG
TTAGTTTACCTGTTTTTACTTATGTAGACACGTTTGTGTAATTAAAATTAAGTATGTATG
AAAAGTTTAATTTCACAGAAAAGTTTTCTATATGTATTACTGTAATTTTAAATTTATACT
GAATAGGTCTAGTAAATGCGTGCATTCACCAGTCACCGCGAGTAAACAAATGCACACGGC
TGGGGCGTGGCTTAGCGCACGTGGGAACATCGGCCGGCACGCGTTAAAACTGCTGCAGAA
AGTCACGCCACGCGACAACAGAACCAATTACCGCGCGCGATGCGGTGTGATCACGTGCTA
ATCATTCGCCGAACATTGTTTACGAGCGGTGACTCTTGGATTTAAATATGTAGACTATAG
TTGTAGATATGTAATATTTATTTATGTCGGTGAAATTACTACAGTGTTTTTTCCAACATA
TGGCCTATTCGCTAAAATTTGTTAAAAATAACAGTGAATTAATAACAAAAAAATAACCTG
TTAATTTAATTATAAGCAAATCTTGGTTAAAAGCATTTTAAAATTAACAGGGTGTTAATT
TTCACATATGACATATGGACCAGAAATTTTGTCCATTAAATCCGAAGTCCGTTAAATCGA
GGTCTGCAAAATCGAGGGTTTACTGTA
>nTIGGER-4A_MNa#DNA/MarinerTc1
TACAGTAGTCCCCCCTTATCCACGGGGGATACGTTCCAAGACCCCCAGTGGATGCCTGAA
ACCACGGATAGTACCGAACCCTATATATACTATGTTTTTTCCTATACATACATACCTATG
ATAAAGTTTAATTTATAAATTAGGCACAGTAAGAGATTAACAACAATAACTAATAATAAA
ATAGAACAATTATAACAATATACTGTAATAAAAGTTATGTGAATGTGGTCTCTCTCTCAA
AATATCTTATTGTACTGTACTCACCTTTTCACTTAAAGGAAGCACTTTACGGCTTCTCTT
TGGCATATCTGAATTGCCAGCATCACTACTCTTGTGCTTTGGGGCCATTATTAAGTAAAA
TAAGGGTTACTTGAACACAAGCACTGTGATACCGCGACAGTCGATCTGATAACCGAGACG
GCTACTAAGTGACTAACGGGCGGGGAGCGTATACAGCGTGGATACGCTGGACAAAGGGAT
GATTCACATCCCCGGCGGGACGGAGCGGGACGGCGCGAGATTTCATCACGCTACTCAGAA
CGGTGCGCAATTTAAAACTTATGAATTGTTTATTTCTGGAATTTTCCATTTAATATTTTC
GGACCGCGGTTGACCGCGGGTAACTGAAACCACGGAAAGCGAAACCGCGGATAAGGGGGG
ACTACTGTA
>nTIGGER-4B_MNa#DNA/MarinerTc1
TACAGTAGTCCCCCCTTATCCATGGGGGATATGTTCCAAGACCCCCAGTGGATGCCTGAA
ACCACGGATAGTACCGAACCCTATATATACTATGTTTTTTCCTATACATACATACCTATG
ATAAAGTTTAATTTATAAATTAGGCACAGTAAGAGATTAACAACAATAACTAATAATAAA
ATAGAACAATTATAACAATATACTGTAATAAAAGTTATGTGAATGTGGTCTCTCTCTCAA
AATATCTTATTGTACTGTACTCACCTTTTCACTTAAAGGAAGCACTTTABGGCTTCTCTT
TGGCATATCTGAATTGCCAGCATCACTACTCTTGTGCTTTGGGGCCATTATTAAGTAAAA
TAAGGGTTACTTGAACACAAGCACTGTGATACCGNGACAGTCGATCTGATAACCGAGACG
GCTACTAAGTGACTAACGGGCGGGGAGCATATACAGCGTGGATACGCTGGACAAAGGGAT
GATTCACATCCCGGGTGGGATGGAGCGGGACAGCGCGAGATTTCATCACGCTACTCAGAA
TGGCGCGCAATTTAAAACTTATGAATTGTTTATTTCTGGAATTTTCCATTTAATATTTTC
GGACCGCAGTTGACCGCGGGTAACTGAAACCACGGAAAGCGAAACCACGGATAAGGGGGA
CTACTGTA
>nTIGGER-4C_MNa#DNA/MarinerTc1
TACAGTAGTCCCCCCTTATCCACGGGGGATACGTTCCAAGACCCCCAGTGGATGCCTGAA
ACCGCGGATAGTACCGAACCCTATATATACTATGTTTTTTCCTATACATACATACCTATG
ATAAAGTTTAATTTATAAATTAGGCACAGTAAGAGATTAACAACAATAACTAATAAAATA
GAACAATTATAACAATATACTGTAATAAAAGTTATGTGAATGTGGTCTCTCTCTCTCAAA
ATATCTTATTGTACTGTACTCACCCTTCTTTCGTGATGATGTGAGATGATACAATGCCTA
CGTGATGAGATGAAGTGAGGTGAATGACGTAGGCATTACCGCAGCGTAGGCTAATATAAG
GGTTACTTGAACACAAGCACTGCGATACCGCGACAGTCGATCTGATAACCGAGACAGCTA
CTAAGTGACTAACGGGCAGGTAGCATATACAGTGTGGATATGCTGGACAAAGGGATGATT
CACGTCCCGGGCGGGACGGAGCGGGATGGCGCGAGATTTCATCACGCTACTCAGAACGGC
GCGCAATTTAAAACTTATGAATTGTTTATTTCTGGAATTTTCCATTTAATATTTTCGGAC
CGTAGTTGACCGTGGGTAACTGAAACTGCGGAAAGCGAAACCGTGGATAAGGGGGGACTA
CTGTA
>nTIGGER-13_MNa#DNA/MarinerTc1
TACAGGTTTCCCCCGCTATCTGAAAGTAGAGCATTCCTATGAAACCTTTCGTAAGCCGAA
ATGGTATAAAGCGAAGAAGCAATTACCATTAATTTATATGGAAAAATTTTTGAGCGTTCC
CAGACCCCAAAAATAACCTACCAAATCATACTCAAAATGCTTAATTACGTCCAGTTTTAC
ACTAAGCGTAACACCCTTACGAGCTCTCTTAGGCTTTTCTGATACCTTAGGACACATCTT
GCTAACGGATGCACAAAATAAATCGAGATAAAGCACAGATGCTCACAGACACAGTTCAAA
GCTATGGCGGCTTGATGCTGAGATGCTGAGTGTAGTTCCCGGGGAAGGAGCTTGGCGGGG
CCACTCTCGCTGCTCGGGGTGCGCGCTGCCTCTATAACGGCTCGCTGCAAAACAAACGCT
GAACGCTATTTTTGCTTTTCGCCTTTTTTCATAAAAGCGAAAATCCTCTTCGGATTTCTT
TTGGTTAGCAAAAACAGGTACTAATGTAGGTCTTTCGTAAAAGCAAAGTGGCGTAACGCG
AACTTTTGAAAAGCGGGGGATACCTGTA
>nTIGGER-14_MNa#DNA/MarinerTc1
TACAGCGATTTTCAACCTTTTTCATCTCATGGCACACATAAACTAATTACTAAAATTCTG
CGGCACACCAAAAAATATATTTTTTGCCGATCTGACAAAAAAAATAGGTATAATTTTGAT
TCATTCACACCGGACGGCTATTGTTGTGTTGGCTGTTGTCATTTTTTTATTTGACAATCT
AAGGGAAAAGAGGTCAGTGCCCCTGACTAAATAGTCAGGTATTGCATGTTTTAAAAATTC
TTGCGGCACACCGGTTGAAAATCGCTGTA
>nTIGGER-15_MNa#DNA/MarinerTc1
TACAGCGATTTTCAACCTTTTTCATCTCATGGCACACATAAACTAATTACTAAAATTCTG
CGGCACACCAAAAAATATATTTTTTGCCGATCTGACAAAAAATAGGTATAATTTTGATTG
ATTTACAAAAAAATAATAATAGTAATTACCTACCCTTTTTGCTCCAAAGTGACTTTTTAA
AAAATCAGGTGCCTATACTTGTATATAAGGATTTCTGGTACCAAGAATTAACCAATCAGA
CGCAACCTTATTATGCGACATGACCAATAAGATGCAACTCTATTATATGACCTATATATT
TATGGTTCAAGACAGGGCATTCACACCAGANGGCTATTGTTGTGTTGGCTGTTGTCATTT
TTTATTTGACAATCTAAGGGAAAAGAGGTCAGTGCCCCTGACTAAATAGTCAGGTATTGC
ATGTTTTAAAAATTCTTGTGGCACACCGGTTGAAAATCGCTGTA
>nTIGGER-16_MNa#DNA/MarinerTc1
TATACAGGGTGGGGCAAAAGTAGGTTTACAGTTGTGAGTACGCGAAACAGAGTTTATTCT
TGTATTATTTATTGTATTATTTTCCATACGAACAACTGTAAACCTACTTTTGCCCCACCC
TGTATA
>nTIGGER-18_MNa#DNA/MarinerTc1
TATACAGGGTGTCCCCAAAAAATGTATACACACTTTGAATGATTATAAAGTCAGTGTTTA
TTAACATACAGTTCATTTTCAAAATTTAAAAGAATCTACAGAAATGAATAATTTTTTTGT
CAATGCCTGTTTTCAAACTGATGACCGTTCTGGTCCAGGCACTGCTGATAACGCGAAGCA
ATGGAATCGCAAACATCAAGAATCATTTCGTTCGGTATTTGTGTGCCCTCAATTCGTCGA
CTGTTGCCGGTTTTGTACCGTAAACTTTATCTTTTATGTATCCCCATAAAAAAAAGTCTA
GTGGCACTTTAGGATAAATTTTCTTTGTTCAAAGCTTAGTCTGGCTTCACCCATTATTTC
AAATCAGTTAAACCTGAAAAGGAGTGAAAATTAAGTGAGTTATCAGCTGTTAAAGTGTGT
ATACATTTTTGGGGGACACCCTGTATA
